# Supplementary material for: Bis(1,2,3,4-tetra­hydro­quinoline-1-thio­carbon­yl) disulfide
Source: Acta Crystallogr Sect E Struct Rep Online. 2012 Nov 24;68(Pt 12):o3446. doi: 10.1107/S1600536812047320 (PMC3589024; doi:10.1107/S1600536812047320)
Supplement: Supplementary file 1 [file e-68-o3446-sup1.cif]

##############################################################################
#                                                                            #
# This CIF contains the data in a paper accepted for publication in          #
# Acta Crystallographica Section E. It conforms to the requirements of       #
# Notes for Authors for Acta Crystallographica Section E, and has been       #
# peer reviewed under the auspices of the IUCr Commission on Journals.       #
#                                                                            #
# Full details of the Crystallographic Information File format               #
# are given in the paper "The Crystallographic Information File (CIF):       #
# a New Standard Archive File for Crystallography" by S. R. Hall, F. H.      #
# Allen and I. D. Brown [Acta Cryst. (1991), A47, 655-685].                  #
#                                                                            #
# The current version of the core CIF dictionary is obtainable from          #
# ftp://ftp.iucr.org/pub/cif_core.dic.                                       #
#                                                                            #
# Software is freely available for graphical display of the structure(s)     #
# in this CIF. For information consult the CIF software page                 #
# http://www.iucr.org/resources/cif/software.                                #
#                                                                            #
# This file may be used for bona fide research purposes within the           #
# scientific community so long as proper attribution is given to the journal # 
# article from which it was obtained.                                        #
#                                                                            #
##############################################################################
data_I
_audit_creation_method     SHELXL-97
_chemical_name_systematic
;
Bis(1,2,3,4-tetrahydroquinoline-1-thiocarbonyl) disulfide
;
_chemical_name_common     ?
_chemical_formula_moiety     'C20 H20 N2 S4'
_chemical_formula_sum     'C20 H20 N2 S4'
_chemical_formula_iupac     'C20 H20 N2 S4'
_chemical_formula_weight     416.62
_chemical_melting_point     ?
_symmetry_cell_setting     monoclinic
_symmetry_space_group_name_H-M     'P 21/c'
_symmetry_space_group_name_Hall     '-P 2ybc'
loop_
    _symmetry_equiv_pos_as_xyz
    'x, y, z'
    '-x, y+1/2, -z+1/2'
    '-x, -y, -z'
    'x, -y-1/2, z-1/2'
_cell_length_a     8.1019(4)
_cell_length_b     20.3208(11)
_cell_length_c     12.3647(6)
_cell_angle_alpha     90.00
_cell_angle_beta     104.371(2)
_cell_angle_gamma     90.00
_cell_volume     1971.99(17)
_cell_formula_units_Z     4
_cell_measurement_reflns_used     8987
_cell_measurement_theta_min     2.51
_cell_measurement_theta_max     28.32
_cell_measurement_temperature     292(2)
_exptl_crystal_description     block
_exptl_crystal_colour     yellow
_exptl_crystal_size_max     0.30
_exptl_crystal_size_mid     0.25
_exptl_crystal_size_min     0.20
_exptl_crystal_density_diffrn     1.403
_exptl_crystal_density_meas     ?
_exptl_crystal_density_method     'not measured'
_exptl_crystal_F_000     872
_exptl_absorpt_coefficient_mu     0.489
_exptl_absorpt_correction_type     multi-scan
_exptl_absorpt_process_details     '(<i>SADABS</i>; Bruker, 2008)'
_exptl_absorpt_correction_T_min     0.867
_exptl_absorpt_correction_T_max     0.909
_exptl_special_details     ?
_diffrn_ambient_temperature     292(2)
_diffrn_radiation_type     MoK\a
_diffrn_radiation_wavelength     0.71073
_diffrn_radiation_source     'fine-focus sealed tube'
_diffrn_radiation_monochromator     graphite
_diffrn_measurement_device_type     'Bruker APEXII area-detector'
_diffrn_measurement_method     '\w and \f scans'
_diffrn_detector_area_resol_mean     ?
_diffrn_reflns_number     44844
_diffrn_reflns_av_R_equivalents     0.0312
_diffrn_reflns_av_sigmaI/netI     0.0171
_diffrn_reflns_theta_min     1.97
_diffrn_reflns_theta_max     28.40
_diffrn_reflns_theta_full     28.40
_diffrn_measured_fraction_theta_max     0.998
_diffrn_measured_fraction_theta_full     0.998
_diffrn_reflns_limit_h_min     -10
_diffrn_reflns_limit_h_max     10
_diffrn_reflns_limit_k_min     -25
_diffrn_reflns_limit_k_max     27
_diffrn_reflns_limit_l_min     -16
_diffrn_reflns_limit_l_max     14
_diffrn_standards_number     0
_diffrn_standards_interval_count     ?
_diffrn_standards_interval_time     ?
_diffrn_standards_decay_%     .
_refine_special_details
;
 Refinement of F^2^ against ALL reflections.  The weighted R-factor wR and
 goodness of fit S are based on F^2^, conventional R-factors R are based
 on F, with F set to zero for negative F^2^. The threshold expression of
 F^2^ > 2sigma(F^2^) is used only for calculating R-factors(gt) etc. and is
 not relevant to the choice of reflections for refinement.  R-factors based
 on F^2^ are statistically about twice as large as those based on F, and R-
 factors based on ALL data will be even larger.
;
_reflns_number_total     4941
_reflns_number_gt     4036
_reflns_threshold_expression     I>2\s(I)
_refine_ls_structure_factor_coef     Fsqd
_refine_ls_matrix_type     full
_refine_ls_R_factor_all     0.0488
_refine_ls_R_factor_gt     0.0377
_refine_ls_wR_factor_gt     0.0961
_refine_ls_wR_factor_ref     0.1042
_refine_ls_goodness_of_fit_ref     1.026
_refine_ls_restrained_S_all     1.026
_refine_ls_number_reflns     4941
_refine_ls_number_parameters     235
_refine_ls_number_restraints     0
_refine_ls_hydrogen_treatment     constr
_refine_ls_weighting_scheme     calc
_refine_ls_weighting_details
              'w=1/[\s^2^(Fo^2^)+(0.0495P)^2^+0.8147P] where P=(Fo^2^+2Fc^2^)/3'
_atom_sites_solution_hydrogens     geom
_atom_sites_solution_primary     direct
_atom_sites_solution_secondary     difmap
_refine_ls_shift/su_max     0.001
_refine_ls_shift/su_mean     0.000
_refine_diff_density_max     0.528
_refine_diff_density_min     -0.258
_refine_ls_extinction_method     none
_refine_ls_extinction_coef     ?
loop_
    _atom_type_symbol
    _atom_type_description
    _atom_type_scat_dispersion_real
    _atom_type_scat_dispersion_imag
    _atom_type_scat_source
    'C' 'C' 0.0033 0.0016
                         'International Tables Vol C Tables 4.2.6.8 and 6.1.1.4'
    'H' 'H' 0.0000 0.0000
                         'International Tables Vol C Tables 4.2.6.8 and 6.1.1.4'
    'N' 'N' 0.0061 0.0033
                         'International Tables Vol C Tables 4.2.6.8 and 6.1.1.4'
    'S' 'S' 0.1246 0.1234
                         'International Tables Vol C Tables 4.2.6.8 and 6.1.1.4'
_computing_data_collection     'APEX2 (Bruker, 2008)'
_computing_cell_refinement     'APEX2 (Bruker, 2008)'
_computing_data_reduction     'SAINT (Bruker, 2008)'
_computing_structure_solution     'SHELXS97 (Sheldrick, 2008)'
_computing_structure_refinement     'SHELXL97 (Sheldrick, 2008)'
_computing_molecular_graphics
                              'ORTEP-3 (Farrugia, 1997) and PLATON (Spek, 2009)'
_computing_publication_material
                            'SHELXL97 (Sheldrick, 2008) and PLATON (Spek, 2009)'
loop_
    _atom_site_type_symbol
    _atom_site_label
    _atom_site_fract_x
    _atom_site_fract_y
    _atom_site_fract_z
    _atom_site_U_iso_or_equiv
    _atom_site_adp_type
    _atom_site_calc_flag
    _atom_site_refinement_flags
    _atom_site_occupancy
    _atom_site_symmetry_multiplicity
    _atom_site_disorder_assembly
    _atom_site_disorder_group
    C C1 0.7070(2) 0.12620(11) 0.98073(17) 0.0529(5) Uani d . 1 1 . .
    H H1A 0.7149 0.1479 0.9124 0.064 Uiso calc R 1 1 . .
    H H1B 0.7356 0.0802 0.9749 0.064 Uiso calc R 1 1 . .
    C C2 0.8343(3) 0.15668(13) 1.0777(2) 0.0640(6) Uani d . 1 1 . .
    H H2A 0.8437 0.2034 1.0642 0.077 Uiso calc R 1 1 . .
    H H2B 0.9453 0.1369 1.0842 0.077 Uiso calc R 1 1 . .
    C C3 0.7814(3) 0.14684(12) 1.18582(18) 0.0585(5) Uani d . 1 1 . .
    H H3A 0.7667 0.1004 1.1988 0.070 Uiso calc R 1 1 . .
    H H3B 0.8674 0.1644 1.2482 0.070 Uiso calc R 1 1 . .
    C C4 0.6170(2) 0.18262(8) 1.17373(15) 0.0425(4) Uani d . 1 1 . .
    C C5 0.5862(3) 0.22676(9) 1.25173(16) 0.0510(5) Uani d . 1 1 . .
    H H5 0.6677 0.2324 1.3188 0.061 Uiso calc R 1 1 . .
    C C6 0.4374(3) 0.26245(9) 1.23197(18) 0.0555(5) Uani d . 1 1 . .
    H H6 0.4168 0.2904 1.2867 0.067 Uiso calc R 1 1 . .
    C C7 0.3195(3) 0.25670(9) 1.13155(18) 0.0520(5) Uani d . 1 1 . .
    H H7 0.2192 0.2810 1.1182 0.062 Uiso calc R 1 1 . .
    C C8 0.3489(2) 0.21484(8) 1.04965(16) 0.0437(4) Uani d . 1 1 . .
    H H8 0.2719 0.2127 0.9800 0.052 Uiso calc R 1 1 . .
    C C9 0.4944(2) 0.17619(8) 1.07291(13) 0.0367(3) Uani d . 1 1 . .
    C C10 0.4118(2) 0.09180(8) 0.92624(13) 0.0383(3) Uani d . 1 1 . .
    C C11 -0.0542(2) 0.09836(8) 0.76717(14) 0.0380(3) Uani d . 1 1 . .
    C C12 -0.2722(3) 0.12260(12) 0.59730(19) 0.0682(6) Uani d . 1 1 . .
    H H12A -0.3939 0.1145 0.5813 0.082 Uiso calc R 1 1 . .
    H H12B -0.2508 0.1677 0.6225 0.082 Uiso calc R 1 1 . .
    C C13 -0.2106(5) 0.11167(18) 0.4968(2) 0.1054(11) Uani d . 1 1 . .
    H H13A -0.0911 0.1237 0.5127 0.126 Uiso calc R 1 1 . .
    H H13B -0.2724 0.1405 0.4380 0.126 Uiso calc R 1 1 . .
    C C14 -0.2300(5) 0.04240(16) 0.4557(2) 0.0900(9) Uani d . 1 1 . .
    H H14A -0.1377 0.0325 0.4211 0.108 Uiso calc R 1 1 . .
    H H14B -0.3359 0.0389 0.3984 0.108 Uiso calc R 1 1 . .
    C C15 -0.2305(3) -0.00897(12) 0.54424(17) 0.0596(5) Uani d . 1 1 . .
    C C16 -0.2603(4) -0.07527(14) 0.5177(2) 0.0752(7) Uani d . 1 1 . .
    H H16 -0.2693 -0.0890 0.4448 0.090 Uiso calc R 1 1 . .
    C C17 -0.2768(3) -0.12063(13) 0.5960(2) 0.0734(7) Uani d . 1 1 . .
    H H17 -0.2927 -0.1648 0.5764 0.088 Uiso calc R 1 1 . .
    C C18 -0.2701(3) -0.10132(11) 0.70323(19) 0.0586(5) Uani d . 1 1 . .
    H H18 -0.2844 -0.1320 0.7559 0.070 Uiso calc R 1 1 . .
    C C19 -0.2420(2) -0.03635(9) 0.73215(16) 0.0455(4) Uani d . 1 1 . .
    H H19 -0.2413 -0.0227 0.8040 0.055 Uiso calc R 1 1 . .
    C C20 -0.2147(2) 0.00878(9) 0.65492(14) 0.0422(4) Uani d . 1 1 . .
    N N1 0.52917(18) 0.13106(7) 0.99185(12) 0.0385(3) Uani d . 1 1 . .
    N N2 -0.18060(19) 0.07682(7) 0.68409(13) 0.0444(3) Uani d . 1 1 . .
    S S1 0.22177(6) 0.08105(2) 0.97636(3) 0.04264(12) Uani d . 1 1 . .
    S S2 0.06107(6) 0.03269(2) 0.85363(4) 0.04694(13) Uani d . 1 1 . .
    S S3 0.44036(8) 0.05131(3) 0.81800(4) 0.06045(16) Uani d . 1 1 . .
    S S4 0.00011(7) 0.17623(2) 0.79093(5) 0.05336(14) Uani d . 1 1 . .
loop_
    _atom_site_aniso_label
    _atom_site_aniso_U_11
    _atom_site_aniso_U_22
    _atom_site_aniso_U_33
    _atom_site_aniso_U_12
    _atom_site_aniso_U_13
    _atom_site_aniso_U_23
    C1 0.0466(10) 0.0613(12) 0.0562(11) 0.0073(9) 0.0229(9) -0.0019(9)
    C2 0.0405(10) 0.0747(15) 0.0793(15) -0.0006(10) 0.0196(10) -0.0060(12)
    C3 0.0498(11) 0.0644(13) 0.0549(11) 0.0057(9) 0.0009(9) -0.0048(10)
    C4 0.0478(9) 0.0367(8) 0.0431(9) -0.0052(7) 0.0116(7) 0.0007(7)
    C5 0.0648(12) 0.0434(10) 0.0436(10) -0.0123(9) 0.0111(9) -0.0067(8)
    C6 0.0783(14) 0.0384(9) 0.0570(12) -0.0083(9) 0.0304(11) -0.0139(8)
    C7 0.0597(11) 0.0366(9) 0.0651(12) 0.0079(8) 0.0258(10) -0.0026(8)
    C8 0.0490(10) 0.0371(9) 0.0460(9) 0.0039(7) 0.0135(8) 0.0008(7)
    C9 0.0442(9) 0.0309(7) 0.0377(8) -0.0020(6) 0.0155(7) 0.0003(6)
    C10 0.0448(9) 0.0364(8) 0.0343(8) 0.0076(7) 0.0111(7) 0.0011(6)
    C11 0.0365(8) 0.0398(8) 0.0393(8) 0.0039(6) 0.0125(7) 0.0081(7)
    C12 0.0667(14) 0.0599(13) 0.0633(13) 0.0076(11) -0.0118(11) 0.0170(11)
    C13 0.150(3) 0.102(2) 0.0621(16) 0.012(2) 0.0215(18) 0.0363(16)
    C14 0.119(2) 0.112(2) 0.0363(11) -0.0270(19) 0.0133(13) 0.0061(13)
    C15 0.0585(12) 0.0782(15) 0.0382(10) -0.0094(11) 0.0045(8) -0.0036(9)
    C16 0.0833(17) 0.0879(18) 0.0507(13) -0.0143(14) 0.0095(12) -0.0266(12)
    C17 0.0784(16) 0.0589(13) 0.0758(16) -0.0134(12) 0.0056(13) -0.0232(12)
    C18 0.0581(12) 0.0505(11) 0.0625(12) -0.0118(9) 0.0060(10) -0.0009(9)
    C19 0.0436(9) 0.0501(10) 0.0423(9) -0.0058(8) 0.0099(7) -0.0012(8)
    C20 0.0357(8) 0.0508(10) 0.0376(8) -0.0013(7) 0.0046(7) -0.0003(7)
    N1 0.0401(7) 0.0385(7) 0.0389(7) 0.0036(6) 0.0134(6) -0.0019(6)
    N2 0.0421(8) 0.0454(8) 0.0421(8) 0.0009(6) 0.0035(6) 0.0090(6)
    S1 0.0451(2) 0.0481(2) 0.0342(2) -0.00396(18) 0.00894(17) 0.00092(17)
    S2 0.0513(3) 0.0346(2) 0.0467(2) -0.00014(18) -0.00342(19) 0.00393(17)
    S3 0.0659(3) 0.0696(3) 0.0481(3) 0.0074(3) 0.0184(2) -0.0206(2)
    S4 0.0521(3) 0.0362(2) 0.0681(3) 0.00046(19) 0.0078(2) 0.0086(2)
_geom_special_details
;
 All esds (except the esd in the dihedral angle between two l.s. planes)
 are estimated using the full covariance matrix.  The cell esds are taken
 into account individually in the estimation of esds in distances, angles
 and torsion angles; correlations between esds in cell parameters are only
 used when they are defined by crystal symmetry.  An approximate (isotropic)
 treatment of cell esds is used for estimating esds involving l.s. planes.
;
loop_
    _geom_bond_atom_site_label_1
    _geom_bond_atom_site_label_2
    _geom_bond_site_symmetry_2
    _geom_bond_distance
    _geom_bond_publ_flag
    C1 N1 . 1.484(2) ?
    C1 C2 . 1.508(3) ?
    C1 H1A . 0.9700 ?
    C1 H1B . 0.9700 ?
    C2 C3 . 1.515(3) ?
    C2 H2A . 0.9700 ?
    C2 H2B . 0.9700 ?
    C3 C4 . 1.492(3) ?
    C3 H3A . 0.9700 ?
    C3 H3B . 0.9700 ?
    C4 C5 . 1.384(3) ?
    C4 C9 . 1.394(2) ?
    C5 C6 . 1.376(3) ?
    C5 H5 . 0.9300 ?
    C6 C7 . 1.371(3) ?
    C6 H6 . 0.9300 ?
    C7 C8 . 1.388(3) ?
    C7 H7 . 0.9300 ?
    C8 C9 . 1.386(2) ?
    C8 H8 . 0.9300 ?
    C9 N1 . 1.437(2) ?
    C10 N1 . 1.347(2) ?
    C10 S3 . 1.6355(17) ?
    C10 S1 . 1.8102(18) ?
    C11 N2 . 1.332(2) ?
    C11 S4 . 1.6491(18) ?
    C11 S2 . 1.8167(16) ?
    C12 C13 . 1.467(4) ?
    C12 N2 . 1.474(2) ?
    C12 H12A . 0.9700 ?
    C12 H12B . 0.9700 ?
    C13 C14 . 1.492(5) ?
    C13 H13A . 0.9700 ?
    C13 H13B . 0.9700 ?
    C14 C15 . 1.514(3) ?
    C14 H14A . 0.9700 ?
    C14 H14B . 0.9700 ?
    C15 C20 . 1.390(3) ?
    C15 C16 . 1.393(4) ?
    C16 C17 . 1.367(4) ?
    C16 H16 . 0.9300 ?
    C17 C18 . 1.371(3) ?
    C17 H17 . 0.9300 ?
    C18 C19 . 1.372(3) ?
    C18 H18 . 0.9300 ?
    C19 C20 . 1.381(3) ?
    C19 H19 . 0.9300 ?
    C20 N2 . 1.438(2) ?
    S1 S2 . 1.9958(6) ?
loop_
    _geom_angle_atom_site_label_1
    _geom_angle_atom_site_label_2
    _geom_angle_atom_site_label_3
    _geom_angle_site_symmetry_1
    _geom_angle_site_symmetry_3
    _geom_angle
    _geom_angle_publ_flag
    N1 C1 C2 . . 112.79(16) ?
    N1 C1 H1A . . 109.0 ?
    C2 C1 H1A . . 109.0 ?
    N1 C1 H1B . . 109.0 ?
    C2 C1 H1B . . 109.0 ?
    H1A C1 H1B . . 107.8 ?
    C1 C2 C3 . . 111.09(18) ?
    C1 C2 H2A . . 109.4 ?
    C3 C2 H2A . . 109.4 ?
    C1 C2 H2B . . 109.4 ?
    C3 C2 H2B . . 109.4 ?
    H2A C2 H2B . . 108.0 ?
    C4 C3 C2 . . 106.76(18) ?
    C4 C3 H3A . . 110.4 ?
    C2 C3 H3A . . 110.4 ?
    C4 C3 H3B . . 110.4 ?
    C2 C3 H3B . . 110.4 ?
    H3A C3 H3B . . 108.6 ?
    C5 C4 C9 . . 118.17(17) ?
    C5 C4 C3 . . 123.85(18) ?
    C9 C4 C3 . . 117.65(16) ?
    C6 C5 C4 . . 121.30(18) ?
    C6 C5 H5 . . 119.3 ?
    C4 C5 H5 . . 119.3 ?
    C7 C6 C5 . . 119.92(18) ?
    C7 C6 H6 . . 120.0 ?
    C5 C6 H6 . . 120.0 ?
    C6 C7 C8 . . 120.40(19) ?
    C6 C7 H7 . . 119.8 ?
    C8 C7 H7 . . 119.8 ?
    C9 C8 C7 . . 119.15(18) ?
    C9 C8 H8 . . 120.4 ?
    C7 C8 H8 . . 120.4 ?
    C8 C9 C4 . . 120.86(16) ?
    C8 C9 N1 . . 121.37(15) ?
    C4 C9 N1 . . 117.66(15) ?
    N1 C10 S3 . . 124.66(13) ?
    N1 C10 S1 . . 113.48(12) ?
    S3 C10 S1 . . 121.63(11) ?
    N2 C11 S4 . . 124.95(13) ?
    N2 C11 S2 . . 113.40(13) ?
    S4 C11 S2 . . 121.64(10) ?
    C13 C12 N2 . . 107.8(2) ?
    C13 C12 H12A . . 110.2 ?
    N2 C12 H12A . . 110.2 ?
    C13 C12 H12B . . 110.2 ?
    N2 C12 H12B . . 110.2 ?
    H12A C12 H12B . . 108.5 ?
    C12 C13 C14 . . 113.7(3) ?
    C12 C13 H13A . . 108.8 ?
    C14 C13 H13A . . 108.8 ?
    C12 C13 H13B . . 108.8 ?
    C14 C13 H13B . . 108.8 ?
    H13A C13 H13B . . 107.7 ?
    C13 C14 C15 . . 115.0(2) ?
    C13 C14 H14A . . 108.5 ?
    C15 C14 H14A . . 108.5 ?
    C13 C14 H14B . . 108.5 ?
    C15 C14 H14B . . 108.5 ?
    H14A C14 H14B . . 107.5 ?
    C20 C15 C16 . . 116.8(2) ?
    C20 C15 C14 . . 121.1(2) ?
    C16 C15 C14 . . 121.9(2) ?
    C17 C16 C15 . . 121.8(2) ?
    C17 C16 H16 . . 119.1 ?
    C15 C16 H16 . . 119.1 ?
    C16 C17 C18 . . 120.3(2) ?
    C16 C17 H17 . . 119.9 ?
    C18 C17 H17 . . 119.9 ?
    C17 C18 C19 . . 119.5(2) ?
    C17 C18 H18 . . 120.3 ?
    C19 C18 H18 . . 120.3 ?
    C18 C19 C20 . . 120.24(19) ?
    C18 C19 H19 . . 119.9 ?
    C20 C19 H19 . . 119.9 ?
    C19 C20 C15 . . 121.13(19) ?
    C19 C20 N2 . . 121.26(16) ?
    C15 C20 N2 . . 117.47(17) ?
    C10 N1 C9 . . 124.53(14) ?
    C10 N1 C1 . . 117.45(14) ?
    C9 N1 C1 . . 118.02(14) ?
    C11 N2 C20 . . 124.92(14) ?
    C11 N2 C12 . . 120.41(16) ?
    C20 N2 C12 . . 113.17(15) ?
    C10 S1 S2 . . 104.42(6) ?
    C11 S2 S1 . . 103.22(6) ?
loop_
    _geom_torsion_atom_site_label_1
    _geom_torsion_atom_site_label_2
    _geom_torsion_atom_site_label_3
    _geom_torsion_atom_site_label_4
    _geom_torsion_site_symmetry_1
    _geom_torsion_site_symmetry_2
    _geom_torsion_site_symmetry_3
    _geom_torsion_site_symmetry_4
    _geom_torsion
    _geom_torsion_publ_flag
    N1 C1 C2 C3 . . . . 34.8(3) ?
    C1 C2 C3 C4 . . . . -63.3(2) ?
    C2 C3 C4 C5 . . . . -129.7(2) ?
    C2 C3 C4 C9 . . . . 43.5(2) ?
    C9 C4 C5 C6 . . . . 1.4(3) ?
    C3 C4 C5 C6 . . . . 174.54(19) ?
    C4 C5 C6 C7 . . . . -2.8(3) ?
    C5 C6 C7 C8 . . . . 0.3(3) ?
    C6 C7 C8 C9 . . . . 3.6(3) ?
    C7 C8 C9 C4 . . . . -5.0(3) ?
    C7 C8 C9 N1 . . . . 178.73(16) ?
    C5 C4 C9 C8 . . . . 2.6(3) ?
    C3 C4 C9 C8 . . . . -171.03(17) ?
    C5 C4 C9 N1 . . . . 178.96(15) ?
    C3 C4 C9 N1 . . . . 5.4(2) ?
    N2 C12 C13 C14 . . . . 56.7(4) ?
    C12 C13 C14 C15 . . . . -26.7(4) ?
    C13 C14 C15 C20 . . . . 0.4(4) ?
    C13 C14 C15 C16 . . . . 175.1(3) ?
    C20 C15 C16 C17 . . . . 1.3(4) ?
    C14 C15 C16 C17 . . . . -173.7(3) ?
    C15 C16 C17 C18 . . . . 2.3(4) ?
    C16 C17 C18 C19 . . . . -1.8(4) ?
    C17 C18 C19 C20 . . . . -2.3(3) ?
    C18 C19 C20 C15 . . . . 6.0(3) ?
    C18 C19 C20 N2 . . . . -178.37(17) ?
    C16 C15 C20 C19 . . . . -5.4(3) ?
    C14 C15 C20 C19 . . . . 169.6(2) ?
    C16 C15 C20 N2 . . . . 178.84(19) ?
    C14 C15 C20 N2 . . . . -6.2(3) ?
    S3 C10 N1 C9 . . . . 167.43(13) ?
    S1 C10 N1 C9 . . . . -18.1(2) ?
    S3 C10 N1 C1 . . . . -13.8(2) ?
    S1 C10 N1 C1 . . . . 160.63(13) ?
    C8 C9 N1 C10 . . . . -42.2(2) ?
    C4 C9 N1 C10 . . . . 141.44(17) ?
    C8 C9 N1 C1 . . . . 139.04(17) ?
    C4 C9 N1 C1 . . . . -37.3(2) ?
    C2 C1 N1 C10 . . . . -163.64(18) ?
    C2 C1 N1 C9 . . . . 15.2(2) ?
    S4 C11 N2 C20 . . . . 171.86(14) ?
    S2 C11 N2 C20 . . . . -6.8(2) ?
    S4 C11 N2 C12 . . . . 6.8(3) ?
    S2 C11 N2 C12 . . . . -171.84(16) ?
    C19 C20 N2 C11 . . . . 56.4(3) ?
    C15 C20 N2 C11 . . . . -127.8(2) ?
    C19 C20 N2 C12 . . . . -137.60(19) ?
    C15 C20 N2 C12 . . . . 38.2(2) ?
    C13 C12 N2 C11 . . . . 103.4(3) ?
    C13 C12 N2 C20 . . . . -63.3(3) ?
    N1 C10 S1 S2 . . . . 172.06(11) ?
    S3 C10 S1 S2 . . . . -13.32(12) ?
    N2 C11 S2 S1 . . . . -174.41(12) ?
    S4 C11 S2 S1 . . . . 6.88(12) ?
    C10 S1 S2 C11 . . . . -90.59(8) ?
loop_
    _geom_hbond_atom_site_label_D
    _geom_hbond_atom_site_label_H
    _geom_hbond_atom_site_label_A
    _geom_hbond_site_symmetry_A
    _geom_hbond_distance_DH
    _geom_hbond_distance_HA
    _geom_hbond_distance_DA
    _geom_hbond_angle_DHA
    C12 H12B S4 . 0.97 2.53 3.028(2) 112
    C18 H18 Cg1 3_557 . 2.74 3.604(2) 154
data_global
_journal_date_recd_electronic     2012-10-21
_journal_date_accepted     2012-11-17
_journal_name_full     'Acta Crystallographica, Section E'
_journal_year     2012
_journal_volume     68
_journal_issue     12
_journal_page_first     o3446
_journal_page_last     o3446
_journal_paper_category     QO
_journal_paper_doi     10.1107/S1600536812047320
_journal_coeditor_code     ZQ2186
_publ_contact_author_name     'Dr. S. Selvanayagam'
_publ_contact_author_address
;   Department of Physics
    Kalasalingam University
    Krishnankoil 626 190
    India
;
_publ_contact_author_email     's_selvanayagam@rediffmail.com'
_publ_contact_author_fax     91-4563-289322
_publ_contact_author_phone     91-4563-289042
_publ_section_title
;
Bis(1,2,3,4-tetrahydroquinoline-1-thiocarbonyl) disulfide
;
loop_
    _publ_author_name
    _publ_author_address
    'N. Srinivasan'
;     Department of Chemistry
      Annamalai University
      Annamalainagar 608 002
      India
;
    'S. Thirumaran'
;     Department of Chemistry
      Annamalai University
      Annamalainagar 608 002
      India
;
    'S. Selvanayagam'
;     Department of Physics
      Kalasalingam University
      Krishnankoil 626 126
      India
;
