# Supplementary material for: Bis(1,2,3,4-tetra­hydro­quinoline-1-thio­carbon­yl) disulfide
Source: Acta Crystallogr Sect E Struct Rep Online. 2012 Nov 24;68(Pt 12):o3446. doi: 10.1107/S1600536812047320 (PMC3589024; doi:10.1107/S1600536812047320)
Supplement: Supplementary file 2 [file e-68-o3446-Isup2.hkl]

# 
# h,k,l, Fc-squared, Fo-squared, sigma(Fo-squared) and status flag 
# 
data_I
_shelx_title ' D2S in P2(1)/c' 
_shelx_refln_list_code          4 
_shelx_F_calc_maximum      195.59 
_exptl_crystal_F_000       872.00 
_reflns_d_resolution_high  0.7471 
 
loop_ 
 _symmetry_equiv_pos_as_xyz 
 'x, y, z' 
 '-x, y+1/2, -z+1/2' 
 '-x, -y, -z' 
 'x, -y-1/2, z-1/2' 
 
_cell_length_a     8.1019 
_cell_length_b    20.3208 
_cell_length_c    12.3647 
_cell_angle_alpha  90.000 
_cell_angle_beta  104.371 
_cell_angle_gamma  90.000 
 
_shelx_F_squared_multiplier     1.000 
 
loop_ 
 _refln_index_h 
 _refln_index_k 
 _refln_index_l 
 _refln_F_squared_calc 
 _refln_F_squared_meas 
 _refln_F_squared_sigma 
 _refln_observed_status 
   1   0   0      651.07      629.29      5.56 o 
   2   0   0     7858.93     8607.27     69.49 o 
   3   0   0        4.07       20.30      1.07 o 
   4   0   0    13749.76    14088.12    154.72 o 
   5   0   0     2758.81     2870.16     33.49 o 
   6   0   0      713.80      623.96     11.52 o 
   7   0   0       69.84       66.53      3.55 o 
   8   0   0       41.23       56.10      4.73 o 
   9   0   0       48.18       44.66      6.62 o 
  10   0   0        0.03        2.03      5.70 o 
   1   1   0        0.89        2.08      0.54 o 
   2   1   0     2553.29     2502.26     15.23 o 
   3   1   0       67.92       85.60      1.43 o 
   4   1   0      183.67      205.76      6.49 o 
   5   1   0      292.19      261.53      4.44 o 
   6   1   0        5.93        9.92      1.52 o 
   7   1   0        7.67        6.33      1.54 o 
   8   1   0       95.21      101.57      3.18 o 
   9   1   0        0.03       -2.32      2.32 o 
  10   1   0       49.08       61.37      8.33 o 
   0   2   0    10120.77     8890.28    181.29 o 
   1   2   0     4776.27     4940.97     29.35 o 
   2   2   0     5913.90     6637.05     42.40 o 
   3   2   0     3668.47     3757.10     27.04 o 
   4   2   0     1519.78     1611.48     12.94 o 
   5   2   0       44.47       52.60      1.66 o 
   6   2   0     2562.34     2484.11     28.31 o 
   7   2   0      590.11      547.55      7.07 o 
   8   2   0      314.31      338.39      7.92 o 
   9   2   0        0.09       -1.39      2.55 o 
  10   2   0       63.92       68.06      6.46 o 
   1   3   0      596.36      695.34      4.41 o 
   2   3   0      398.06      335.14      2.90 o 
   3   3   0       98.90       89.51      1.64 o 
   4   3   0      684.84      689.23      6.64 o 
   5   3   0     2549.48     2428.50     19.78 o 
   6   3   0      130.11      111.63      2.66 o 
   7   3   0      427.85      415.94      6.95 o 
   8   3   0       14.66       19.51      2.98 o 
   9   3   0        3.42        3.68      2.86 o 
  10   3   0       59.80       59.86      4.60 o 
   0   4   0     5058.32     5319.93     46.94 o 
   1   4   0      272.74      242.82      2.77 o 
   2   4   0     2714.47     2506.59     16.82 o 
   3   4   0      203.75      205.71      3.69 o 
   4   4   0     1936.81     2012.87     16.91 o 
   5   4   0       10.99       24.18      1.88 o 
   6   4   0      171.59      173.56      3.23 o 
   7   4   0      146.39      113.26      3.67 o 
   8   4   0      106.38      105.90      4.42 o 
   9   4   0       23.03       11.47      3.44 o 
  10   4   0       26.69       43.42      6.06 o 
   1   5   0    20256.64    20667.98    124.90 o 
   2   5   0      390.58      421.56      4.79 o 
   3   5   0      821.66      821.06      9.50 o 
   4   5   0      118.23       93.36      4.13 o 
   5   5   0     2858.01     2720.49     25.80 o 
   6   5   0        6.73        5.56      1.64 o 
   7   5   0       67.96       77.10      3.60 o 
   8   5   0       71.62       65.35      4.62 o 
   9   5   0        1.65       -0.65      2.71 o 
  10   5   0        2.80        8.95      3.56 o 
   0   6   0     1372.13     1346.77     12.76 o 
   1   6   0     5913.62     6493.07     41.53 o 
   2   6   0     5167.89     5082.10     32.81 o 
   3   6   0      483.82      344.29      3.24 o 
   4   6   0      213.21      247.73      3.24 o 
   5   6   0       10.63       16.95      1.53 o 
   6   6   0      918.85      840.82      9.64 o 
   7   6   0       12.89        9.90      2.27 o 
   8   6   0      289.47      283.02      7.03 o 
   9   6   0        4.55       10.28      3.23 o 
  10   6   0       19.75       17.61      4.12 o 
   1   7   0       88.38       90.80      1.61 o 
   2   7   0      865.77      932.85      7.11 o 
   3   7   0     2902.46     2828.97     19.75 o 
   4   7   0      490.75      524.23      5.29 o 
   5   7   0     1616.06     1584.14     22.20 o 
   6   7   0        1.10        0.10      1.35 o 
   7   7   0      193.54      180.40      4.79 o 
   8   7   0        0.88       -2.11      2.41 o 
   9   7   0        0.88        1.79      3.06 o 
  10   7   0       18.96       19.50      4.25 o 
   0   8   0      560.11      608.41      7.35 o 
   1   8   0      605.40      629.50      5.10 o 
   2   8   0     3584.67     3846.67     27.25 o 
   3   8   0        0.12        5.23      0.85 o 
   4   8   0       48.76       34.68      1.24 o 
   5   8   0     1487.91     1394.50     16.63 o 
   6   8   0       99.82       99.55      3.26 o 
   7   8   0        7.33       10.09      2.17 o 
   8   8   0       77.98       77.74      4.13 o 
   9   8   0       40.53       57.01      4.50 o 
  10   8   0        6.11       10.83      4.17 o 
   1   9   0     1000.53      917.45      7.07 o 
   2   9   0      235.08      254.18      4.23 o 
   3   9   0     3592.80     3748.95     26.93 o 
   4   9   0     1511.25     1493.08     12.52 o 
   5   9   0        0.08        2.78      1.55 o 
   6   9   0       23.70       20.75      2.11 o 
   7   9   0       87.13       96.31      3.75 o 
   8   9   0      116.48      126.54      4.80 o 
   9   9   0        8.09        7.11      3.71 o 
   0  10   0      279.31      253.01      4.29 o 
   1  10   0      453.70      424.55      4.23 o 
   2  10   0     1337.48     1422.27     11.83 o 
   3  10   0      200.47      234.05      3.05 o 
   4  10   0       13.69       16.12      1.13 o 
   5  10   0      128.01      127.49      3.01 o 
   6  10   0        2.43        4.61      1.84 o 
   7  10   0       77.14       70.97      3.44 o 
   8  10   0       96.93       98.55      4.47 o 
   9  10   0        2.11        0.23      3.26 o 
   1  11   0       13.54        5.79      0.73 o 
   2  11   0      792.37      851.37      7.84 o 
   3  11   0      193.70      187.75      2.82 o 
   4  11   0      386.92      351.98      4.44 o 
   5  11   0       54.10       64.72      2.62 o 
   6  11   0       94.54       82.24      3.36 o 
   7  11   0        5.01        6.82      2.33 o 
   8  11   0       42.12       44.83      3.83 o 
   9  11   0        0.07       -1.35      3.14 o 
   0  12   0      206.40      259.82      6.23 o 
   1  12   0      658.52      617.45      6.03 o 
   2  12   0      382.01      352.48      4.88 o 
   3  12   0      109.30       88.54      2.11 o 
   4  12   0      371.03      360.84      4.35 o 
   5  12   0     1335.14     1231.87     14.31 o 
   6  12   0      346.38      356.84      8.50 o 
   7  12   0        5.70        6.92      2.35 o 
   8  12   0       98.96      103.89      5.50 o 
   9  12   0       80.43       82.82      6.46 o 
   1  13   0      361.35      369.28      4.38 o 
   2  13   0       53.92       53.30      1.88 o 
   3  13   0      213.57      199.68      3.23 o 
   4  13   0       54.17       47.75      2.13 o 
   5  13   0      153.22      147.91      3.95 o 
   6  13   0        1.96       -0.96      1.88 o 
   7  13   0        2.39        5.53      2.57 o 
   8  13   0        0.00       -1.96      2.90 o 
   9  13   0        3.87        2.93      3.89 o 
   0  14   0     1925.68     1872.66     22.08 o 
   1  14   0     1014.74     1016.09     10.64 o 
   2  14   0     3730.10     3744.78     32.87 o 
   3  14   0     1711.50     1603.75     15.76 o 
   4  14   0      177.20      158.97      3.29 o 
   5  14   0       35.13       30.12      2.30 o 
   6  14   0        4.65        3.44      2.20 o 
   7  14   0       84.70       83.57      4.33 o 
   8  14   0        0.24       -3.05      3.05 o 
   9  14   0       42.19       50.73      9.22 o 
   1  15   0      159.38      162.14      3.32 o 
   2  15   0        0.59        2.63      1.52 o 
   3  15   0      350.17      361.67      5.41 o 
   4  15   0       85.25       78.19      2.58 o 
   5  15   0        1.64       -0.66      1.82 o 
   6  15   0      203.66      194.91      5.82 o 
   7  15   0      107.77      107.00      7.47 o 
   8  15   0       15.95       12.84      3.89 o 
   0  16   0       80.69       82.63      3.37 o 
   1  16   0      757.14      738.79      9.22 o 
   2  16   0        0.49       -0.83      1.33 o 
   3  16   0        1.99        0.79      1.34 o 
   4  16   0      210.81      206.31      4.23 o 
   5  16   0       18.85        9.52      2.31 o 
   6  16   0      219.58      211.83      7.28 o 
   7  16   0      188.61      206.68      8.90 o 
   8  16   0       74.93       90.55      6.39 o 
   1  17   0        5.26       11.43      1.75 o 
   2  17   0      107.19       94.46      3.26 o 
   3  17   0      258.20      262.61      5.11 o 
   4  17   0        2.60        5.16      1.70 o 
   5  17   0        8.80        5.08      2.84 o 
   6  17   0       35.18       39.31      4.19 o 
   7  17   0        8.60        9.02      3.85 o 
   8  17   0        0.94        4.82      3.91 o 
   0  18   0      151.25      123.65      6.87 o 
   1  18   0      267.91      252.23      5.98 o 
   2  18   0      245.77      244.49      7.46 o 
   3  18   0       49.45       47.25      3.14 o 
   4  18   0        4.13        2.15      1.69 o 
   5  18   0        2.56       -0.02      2.92 o 
   6  18   0      106.34      125.70      7.79 o 
   7  18   0      194.66      193.77      9.05 o 
   1  19   0      231.59      242.97      6.27 o 
   2  19   0        0.71       -0.28      2.13 o 
   3  19   0       67.90       62.33      3.64 o 
   4  19   0        1.13        0.98      2.15 o 
   5  19   0       63.50       70.47      5.06 o 
   6  19   0       13.08       14.47      3.73 o 
   7  19   0        0.03        0.27      3.53 o 
   0  20   0     1024.50     1016.51     24.49 o 
   1  20   0      322.39      315.74      7.53 o 
   2  20   0       83.57       75.53      4.11 o 
   3  20   0       99.58      114.48      4.74 o 
   4  20   0      260.12      257.61      6.74 o 
   5  20   0       43.66       44.78      4.57 o 
   6  20   0       48.11       45.16      4.85 o 
   7  20   0        6.84        8.72      5.82 o 
   1  21   0       97.82      103.81      4.78 o 
   2  21   0      417.92      430.57      9.63 o 
   3  21   0        4.92        0.55      2.48 o 
   4  21   0       25.89       22.34      2.84 o 
   5  21   0       95.45       95.30      5.99 o 
   6  21   0      214.03      210.03     10.62 o 
   0  22   0      479.98      494.99     16.21 o 
   1  22   0       37.63       38.52      4.07 o 
   2  22   0      269.05      278.91      7.77 o 
   3  22   0        4.41       -0.59      2.44 o 
   4  22   0       39.69       36.28      5.34 o 
   5  22   0      135.17      145.83      9.24 o 
   6  22   0        1.37        7.76      4.22 o 
   1  23   0      138.18      139.90      6.36 o 
   2  23   0       62.54       73.50      5.07 o 
   3  23   0        7.47        5.61      2.79 o 
   4  23   0      125.75      121.23      5.33 o 
   5  23   0       80.67       78.33      5.90 o 
   0  24   0      187.84      216.34     11.41 o 
   1  24   0        7.64       15.41      4.08 o 
   2  24   0       62.15       66.08      5.02 o 
   3  24   0        2.67        0.95      3.23 o 
   4  24   0       51.84       69.25      4.67 o 
   1  25   0        2.25        6.12      3.79 o 
   2  25   0       97.73      112.06      6.84 o 
   3  25   0        2.13       -0.18      3.59 o 
   4  25   0      102.63      115.59     12.41 o 
   0  26   0        3.79       -2.12      4.87 o 
   1  26   0       10.65        8.81      4.24 o 
   2  26   0      174.59      216.94      9.32 o 
   3  26   0       47.75       57.47     10.15 o 
   1  27   0        0.82        1.12      4.43 o 
 -10   1   1        2.76        2.79      3.12 o 
  -9   1   1       44.67       43.41      3.31 o 
  -8   1   1       54.16       54.27      3.46 o 
  -7   1   1      313.74      299.29      4.82 o 
  -6   1   1       16.74       13.66      1.47 o 
  -5   1   1       94.24      124.02      2.65 o 
  -4   1   1      142.42      119.83      2.68 o 
  -3   1   1    11307.48    11341.12     73.53 o 
  -2   1   1    16914.25    18186.32    110.39 o 
  -1   1   1       41.17       23.90      1.19 o 
   0   1   1     3899.00     3072.75     96.89 o 
   1   1   1     2300.29     2523.63     19.32 o 
   2   1   1     5609.58     6164.75     46.40 o 
   3   1   1     6855.62     7324.46     51.95 o 
   4   1   1      115.73      133.99      2.29 o 
   5   1   1      624.76      492.39      5.20 o 
   6   1   1       23.83       32.44      1.52 o 
   7   1   1       18.44       14.93      2.01 o 
   8   1   1       88.01       78.55      3.20 o 
   9   1   1        3.56        3.10      3.49 o 
  10   1   1        0.24       -0.12      3.99 o 
 -10   2   1       80.39       82.08      5.30 o 
  -9   2   1        2.02       -1.02      2.03 o 
  -8   2   1      401.73      394.95      7.82 o 
  -7   2   1       18.54       25.22      1.72 o 
  -6   2   1     1235.10     1211.49     12.25 o 
  -5   2   1     1367.04     1212.16     11.18 o 
  -4   2   1      105.65      126.55      5.21 o 
  -3   2   1      866.91     1008.81      7.43 o 
  -2   2   1    15527.45    16038.58    101.70 o 
  -1   2   1     8270.78     8689.84     55.41 o 
   0   2   1     3796.92     4336.93     26.22 o 
   1   2   1      753.66      943.85      7.30 o 
   2   2   1     6742.09     7380.56     52.16 o 
   3   2   1      407.42      445.93      3.99 o 
   4   2   1     1659.20     1605.04     13.47 o 
   5   2   1       49.77       59.17      1.68 o 
   6   2   1      346.68      344.09      4.92 o 
   7   2   1      258.62      257.90      5.12 o 
   8   2   1        0.75        4.74      1.99 o 
   9   2   1       65.53       64.64      5.27 o 
  10   2   1       48.00       64.78      6.00 o 
 -10   3   1        0.91        2.12      3.40 o 
  -9   3   1        1.96        5.67      3.19 o 
  -8   3   1      211.58      217.16      5.38 o 
  -7   3   1       81.45       83.48      2.78 o 
  -6   3   1       99.12      103.97      2.85 o 
  -5   3   1     1195.74     1189.74     10.99 o 
  -4   3   1     3178.13     3597.82     28.26 o 
  -3   3   1      162.05      112.64      1.85 o 
  -2   3   1      251.21      273.61      5.80 o 
  -1   3   1     3652.97     3956.23     24.98 o 
   0   3   1     7441.45     8587.16     49.88 o 
   1   3   1       18.23       21.30      1.72 o 
   2   3   1      144.70      184.59      2.75 o 
   3   3   1     4026.80     4316.85     30.87 o 
   4   3   1      386.19      391.54      4.10 o 
   5   3   1      124.22      123.27      2.61 o 
   6   3   1     1058.84     1038.18     12.57 o 
   7   3   1      154.13      148.33      4.09 o 
   8   3   1       34.62       48.33      3.63 o 
   9   3   1       18.09       12.57      3.78 o 
  10   3   1       64.76       76.43      7.08 o 
 -10   4   1        4.96       -0.64      3.97 o 
  -9   4   1      235.75      227.87      8.59 o 
  -8   4   1      911.42      882.00     11.58 o 
  -7   4   1      271.37      253.46      5.31 o 
  -6   4   1        6.84        5.91      1.29 o 
  -5   4   1      482.06      489.62      5.55 o 
  -4   4   1     7210.01     7391.34     54.60 o 
  -3   4   1     1687.90     1692.81     11.87 o 
  -2   4   1     3171.91     3100.03     19.40 o 
  -1   4   1      377.14      356.61      2.76 o 
   0   4   1     7476.46     8060.50     46.69 o 
   1   4   1    19482.31    20367.67    130.42 o 
   2   4   1       99.23       75.73      1.42 o 
   3   4   1     3770.54     3960.05     30.30 o 
   4   4   1       15.06       22.54      1.09 o 
   5   4   1      741.39      702.93      7.41 o 
   6   4   1     1801.37     1737.24     22.21 o 
   7   4   1      395.40      392.84      6.37 o 
   8   4   1      310.83      298.48      6.92 o 
   9   4   1       27.36       23.33      3.47 o 
  10   4   1       77.21       89.19      6.72 o 
 -10   5   1       15.27       14.57      5.85 o 
  -9   5   1       98.44       86.18      4.93 o 
  -8   5   1       93.59      103.18      4.63 o 
  -7   5   1       15.56        8.36      2.59 o 
  -6   5   1      159.99      153.40      3.17 o 
  -5   5   1      851.71      871.19      8.90 o 
  -4   5   1     1573.61     1584.15     12.97 o 
  -3   5   1        0.53        0.58      0.66 o 
  -2   5   1      869.67      884.15      6.31 o 
  -1   5   1      643.87      722.81      8.17 o 
   0   5   1       97.54       93.46      1.22 o 
   1   5   1     3281.02     3381.57     20.49 o 
   2   5   1      763.43      801.80      6.70 o 
   3   5   1     4332.42     4547.32     34.74 o 
   4   5   1       88.82       77.28      1.78 o 
   5   5   1      131.11      116.73      3.18 o 
   6   5   1      230.88      242.28      7.92 o 
   7   5   1      199.87      185.59      4.90 o 
   8   5   1      178.19      161.30      5.28 o 
   9   5   1      170.55      154.82      5.95 o 
  10   5   1       85.35       91.65      5.38 o 
 -10   6   1       22.02       13.18      4.23 o 
  -9   6   1       25.00       37.31      5.64 o 
  -8   6   1      292.77      298.49      7.36 o 
  -7   6   1      338.13      314.90      5.58 o 
  -6   6   1       67.19       55.82      1.99 o 
  -5   6   1      759.04      752.12      7.53 o 
  -4   6   1      709.95      680.24      6.30 o 
  -3   6   1      341.35      302.54      3.47 o 
  -2   6   1     1395.28     1421.88      9.30 o 
  -1   6   1     5541.17     5981.31     38.32 o 
   0   6   1     4826.26     4932.54     31.53 o 
   1   6   1      536.55      567.59      4.28 o 
   2   6   1     2304.94     2187.83     15.31 o 
   3   6   1      491.91      563.72      5.09 o 
   4   6   1       35.93       32.59      1.21 o 
   5   6   1      264.17      277.24      4.55 o 
   6   6   1        7.12        2.90      2.20 o 
   7   6   1       66.93       68.28      3.26 o 
   8   6   1       52.00       55.85      3.54 o 
   9   6   1        2.99       11.95      3.59 o 
  10   6   1        2.32        1.70      3.29 o 
 -10   7   1       20.72       24.50      4.44 o 
  -9   7   1      164.96      168.59      6.55 o 
  -8   7   1       30.91       23.62      3.06 o 
  -7   7   1       66.43       57.20      3.39 o 
  -6   7   1       51.90       47.19      2.35 o 
  -5   7   1       29.02       37.65      1.98 o 
  -4   7   1      778.46      729.36      6.48 o 
  -3   7   1      189.44      185.50      4.65 o 
  -2   7   1      242.39      269.59      4.64 o 
  -1   7   1      679.11      723.44      6.07 o 
   0   7   1     1296.12     1234.66      8.86 o 
   1   7   1      192.65      228.50      4.36 o 
   2   7   1     7292.54     7731.42     49.31 o 
   3   7   1      185.18      204.67      2.47 o 
   4   7   1      105.31       96.15      1.99 o 
   5   7   1     1822.99     1829.44     19.62 o 
   6   7   1      652.97      658.97     10.74 o 
   7   7   1      336.23      334.34      6.40 o 
   8   7   1        5.39       10.10      2.69 o 
   9   7   1      102.01      103.79      5.30 o 
 -10   8   1       12.04       20.26      4.40 o 
  -9   8   1        0.20        0.91      5.70 o 
  -8   8   1       22.97       25.07      3.08 o 
  -7   8   1      174.80      153.56      4.88 o 
  -6   8   1      205.89      197.40      3.68 o 
  -5   8   1      124.72      130.87      2.92 o 
  -4   8   1     1749.96     1556.94     13.06 o 
  -3   8   1     4202.41     4273.58     33.36 o 
  -2   8   1     3926.25     4208.42     26.84 o 
  -1   8   1      294.79      279.66      2.92 o 
   0   8   1      330.26      314.57      3.11 o 
   1   8   1     2493.22     2609.29     16.55 o 
   2   8   1     1999.03     1811.66     12.76 o 
   3   8   1      125.13      160.05      2.15 o 
   4   8   1      783.01      752.63      7.35 o 
   5   8   1      219.18      244.47      3.97 o 
   6   8   1       35.55       29.28      2.31 o 
   7   8   1       14.75       15.82      2.33 o 
   8   8   1       83.42       91.66      4.10 o 
   9   8   1        2.40       -1.98      2.93 o 
 -10   9   1        2.71        5.53      4.13 o 
  -9   9   1        0.18        3.69      4.43 o 
  -8   9   1        7.75        4.66      3.10 o 
  -7   9   1       24.37       22.98      2.70 o 
  -6   9   1        9.37        8.09      1.30 o 
  -5   9   1      111.04      117.11      2.45 o 
  -4   9   1      331.52      342.90      4.38 o 
  -3   9   1      430.58      429.60     14.23 o 
  -2   9   1        6.75       13.31      0.92 o 
  -1   9   1      613.15      681.65      5.75 o 
   0   9   1     2782.40     2882.59     20.12 o 
   1   9   1     1860.55     2030.81     16.28 o 
   2   9   1        1.79        3.03      0.88 o 
   3   9   1       44.93       63.57      1.50 o 
   4   9   1      423.71      474.54      5.19 o 
   5   9   1      729.05      707.96     10.23 o 
   6   9   1        7.25        7.01      1.84 o 
   7   9   1       13.03       13.22      2.39 o 
   8   9   1        0.27        1.98      2.54 o 
   9   9   1        3.47        6.56      3.53 o 
  -9  10   1      109.85      103.82      5.85 o 
  -8  10   1        6.15        7.18      3.11 o 
  -7  10   1      286.46      254.90      6.25 o 
  -6  10   1      137.43      136.83      3.41 o 
  -5  10   1     1598.14     1559.65     13.42 o 
  -4  10   1        9.33        7.19      1.20 o 
  -3  10   1      272.52      244.43      3.30 o 
  -2  10   1       89.32       97.37      2.01 o 
  -1  10   1     1153.89     1208.14      9.37 o 
   0  10   1      639.66      757.37      6.17 o 
   1  10   1       36.57       45.77      1.30 o 
   2  10   1        3.75        5.99      1.10 o 
   3  10   1     1291.93     1201.40      9.10 o 
   4  10   1     2787.90     2703.59     22.21 o 
   5  10   1      394.41      414.71      6.47 o 
   6  10   1      330.58      336.02      7.56 o 
   7  10   1      275.58      265.34      5.96 o 
   8  10   1      357.88      394.64      8.77 o 
   9  10   1       96.41      101.72      5.92 o 
  -9  11   1        2.08       -2.05      3.16 o 
  -8  11   1       83.53       85.90      5.04 o 
  -7  11   1       98.48       92.76      4.09 o 
  -6  11   1        1.17        0.50      1.51 o 
  -5  11   1     1752.64     1776.95     16.32 o 
  -4  11   1        0.06       -0.40      1.11 o 
  -3  11   1      947.94      903.16     10.19 o 
  -2  11   1       87.41       48.91      1.47 o 
  -1  11   1      858.41      927.41      7.89 o 
   0  11   1        6.03        4.82      0.82 o 
   1  11   1      541.07      579.35      5.64 o 
   2  11   1      387.87      377.36      4.38 o 
   3  11   1      912.84      901.58      7.44 o 
   4  11   1      222.27      239.84      3.41 o 
   5  11   1       49.11       45.87      2.17 o 
   6  11   1        0.54       -0.75      1.68 o 
   7  11   1      174.03      169.38      5.14 o 
   8  11   1       72.43       86.63      4.35 o 
   9  11   1       59.57       57.91      5.06 o 
  -9  12   1        2.81        3.58      3.25 o 
  -8  12   1        0.27       -2.92      2.92 o 
  -7  12   1        0.53        0.93      2.40 o 
  -6  12   1       21.73       27.55      2.53 o 
  -5  12   1      278.69      297.93      5.71 o 
  -4  12   1      143.43      134.20      2.95 o 
  -3  12   1     1040.48      973.25     10.37 o 
  -2  12   1     1323.80     1254.18     11.02 o 
  -1  12   1     3883.01     3848.84     29.03 o 
   0  12   1      164.85      133.40      2.26 o 
   1  12   1     2489.06     2409.21     18.06 o 
   2  12   1      163.90      160.98      3.21 o 
   3  12   1      242.04      245.88      3.78 o 
   4  12   1       19.37       17.87      1.30 o 
   5  12   1       32.28       25.17      1.83 o 
   6  12   1       12.31        9.00      2.07 o 
   7  12   1       75.55       86.11      4.88 o 
   8  12   1        6.69        6.62      2.75 o 
   9  12   1        4.74        4.07      3.59 o 
  -9  13   1        5.19       10.32      3.89 o 
  -8  13   1       34.61       30.89      4.06 o 
  -7  13   1       12.26        5.27      2.78 o 
  -6  13   1       34.83       35.90      3.20 o 
  -5  13   1      229.10      243.22      5.74 o 
  -4  13   1      222.13      233.53      5.04 o 
  -3  13   1       76.15       87.41      2.26 o 
  -2  13   1      529.00      477.60      6.18 o 
  -1  13   1       45.17       57.60      3.70 o 
   0  13   1        2.31        0.57      0.90 o 
   1  13   1       16.86       21.99      2.32 o 
   2  13   1     3036.52     3007.71     26.16 o 
   3  13   1     1314.79     1322.78     15.45 o 
   4  13   1        0.01        0.11      1.29 o 
   5  13   1      111.28      113.42      3.21 o 
   6  13   1      112.28       96.04      3.85 o 
   7  13   1       81.11       90.30      4.41 o 
   8  13   1       30.25       33.65      3.40 o 
   9  13   1       58.81       55.68      5.24 o 
  -9  14   1        7.01        6.01      4.00 o 
  -8  14   1       14.59       16.78      3.95 o 
  -7  14   1       93.94      103.22      5.09 o 
  -6  14   1      114.94      109.64      4.28 o 
  -5  14   1      137.41      136.36      3.30 o 
  -4  14   1        2.22        0.33      1.62 o 
  -3  14   1       51.49       53.59      2.74 o 
  -2  14   1        1.44        1.28      1.28 o 
  -1  14   1     1410.24     1425.62     12.46 o 
   0  14   1       26.87       25.36      1.43 o 
   1  14   1      174.82      154.63      2.96 o 
   2  14   1        6.74        7.38      1.24 o 
   3  14   1      219.61      214.43      4.01 o 
   4  14   1       29.55       22.67      1.86 o 
   5  14   1        9.98        8.21      1.66 o 
   6  14   1       22.04       28.60      3.01 o 
   7  14   1       36.50       37.40      3.54 o 
   8  14   1       17.52       13.61      3.32 o 
  -8  15   1       10.82        4.28      3.67 o 
  -7  15   1       45.92       50.16      6.81 o 
  -6  15   1       85.83       78.39      4.44 o 
  -5  15   1        4.15        0.38      1.43 o 
  -4  15   1        8.83        5.72      1.64 o 
  -3  15   1      228.66      247.78      4.13 o 
  -2  15   1      113.84      106.98      2.79 o 
  -1  15   1       53.79       61.42      2.14 o 
   0  15   1      147.99      144.18      2.94 o 
   1  15   1     1026.63     1043.04      9.58 o 
   2  15   1      284.09      276.91      4.27 o 
   3  15   1      548.10      515.31      6.35 o 
   4  15   1        0.45        1.82      1.47 o 
   5  15   1       46.61       49.53      2.87 o 
   6  15   1        1.71        0.62      2.39 o 
   7  15   1        3.24       -0.25      2.58 o 
   8  15   1        3.10       -0.09      3.74 o 
  -8  16   1       10.44       11.63      4.40 o 
  -7  16   1      179.89      200.75      8.10 o 
  -6  16   1       40.61       40.15      4.14 o 
  -5  16   1      151.32      136.75      4.15 o 
  -4  16   1      145.34      132.55      4.11 o 
  -3  16   1     1136.47     1108.76     12.00 o 
  -2  16   1      895.47      879.05      9.25 o 
  -1  16   1        2.42       -0.03      1.28 o 
   0  16   1      393.59      406.43      5.31 o 
   1  16   1      551.80      579.96      6.62 o 
   2  16   1     1364.46     1303.02     12.86 o 
   3  16   1       35.97       26.01      1.84 o 
   4  16   1       60.08       58.88      2.75 o 
   5  16   1        9.08       11.18      2.24 o 
   6  16   1      240.39      241.40      7.42 o 
   7  16   1       51.95       66.42      5.11 o 
   8  16   1       13.31       17.10      4.05 o 
  -8  17   1       26.04       24.54      5.99 o 
  -7  17   1       62.86       69.59      5.71 o 
  -6  17   1      425.78      424.49     10.62 o 
  -5  17   1        1.59       -1.65      1.65 o 
  -4  17   1      182.30      169.23      6.03 o 
  -3  17   1       44.84       39.99      2.75 o 
  -2  17   1     1802.88     1745.21     20.26 o 
  -1  17   1      100.89      102.59      3.50 o 
   0  17   1      651.44      638.82      9.16 o 
   1  17   1      165.04      176.23      3.81 o 
   2  17   1        0.77        3.63      1.68 o 
   3  17   1        8.55       15.91      1.88 o 
   4  17   1      174.15      190.67      4.86 o 
   5  17   1       93.51       97.25      5.91 o 
   6  17   1        8.43        7.96      3.54 o 
   7  17   1       61.80       66.34      5.35 o 
   8  17   1       34.62       41.96      8.24 o 
  -8  18   1       30.99       33.68      9.59 o 
  -7  18   1       26.59       31.10      4.73 o 
  -6  18   1      210.67      238.91      8.14 o 
  -5  18   1       42.06       43.61      2.97 o 
  -4  18   1      104.89       98.46      4.51 o 
  -3  18   1       55.23       52.72      3.04 o 
  -2  18   1        5.96       10.95      2.30 o 
  -1  18   1       26.67       26.07      3.00 o 
   0  18   1      134.86      134.71      4.33 o 
   1  18   1      370.01      357.49      6.60 o 
   2  18   1      482.66      487.50      7.86 o 
   3  18   1      307.16      330.82      6.04 o 
   4  18   1      521.99      536.37      9.19 o 
   5  18   1      178.62      176.43      6.13 o 
   6  18   1       95.60       80.05      5.58 o 
   7  18   1       69.98       73.78      6.60 o 
  -7  19   1       46.81       55.81      5.59 o 
  -6  19   1      183.20      186.82      7.59 o 
  -5  19   1        2.75        0.41      2.30 o 
  -4  19   1        0.37        0.92      2.40 o 
  -3  19   1      137.77      133.02      4.68 o 
  -2  19   1        0.70        4.65      2.34 o 
  -1  19   1        3.82       -1.77      2.18 o 
   0  19   1      406.12      382.57      8.51 o 
   1  19   1      184.25      188.65      5.25 o 
   2  19   1        5.83        8.00      2.41 o 
   3  19   1       18.38       17.71      2.24 o 
   4  19   1      812.95      793.54     12.21 o 
   5  19   1       58.44       69.46      4.95 o 
   6  19   1        9.83       10.27      3.73 o 
   7  19   1       68.11       76.16      5.83 o 
  -7  20   1        5.88        7.01      4.09 o 
  -6  20   1       44.45       53.60      5.25 o 
  -5  20   1       31.70       29.88      3.42 o 
  -4  20   1        9.11        7.92      2.75 o 
  -3  20   1       46.77       38.85      3.40 o 
  -2  20   1      480.90      482.37      9.52 o 
  -1  20   1      282.60      282.99      7.63 o 
   0  20   1      164.13      177.67      5.63 o 
   1  20   1       12.71       12.96      2.78 o 
   2  20   1        3.21        1.63      2.32 o 
   3  20   1       40.74       31.80      3.25 o 
   4  20   1        0.41        4.96      2.02 o 
   5  20   1       91.74       95.13      5.68 o 
   6  20   1       47.30       48.39      5.10 o 
  -6  21   1        1.06       10.61      3.90 o 
  -5  21   1       19.72       17.47      3.35 o 
  -4  21   1       89.81       85.80      4.69 o 
  -3  21   1       39.44       44.38      3.70 o 
  -2  21   1      224.23      242.76      6.88 o 
  -1  21   1      128.56      129.21      6.31 o 
   0  21   1       14.14       23.71      3.39 o 
   1  21   1        3.54       -0.48      2.39 o 
   2  21   1      117.32      114.59      5.44 o 
   3  21   1        3.94        2.78      2.50 o 
   4  21   1      161.49      174.90      5.03 o 
   5  21   1        1.88        2.55      3.29 o 
   6  21   1       57.18       59.83      5.52 o 
  -6  22   1      141.84      159.92      7.70 o 
  -5  22   1       53.95       60.95      4.73 o 
  -4  22   1       82.49       84.72      4.84 o 
  -3  22   1       48.07       41.29      3.76 o 
  -2  22   1      153.12      167.67      6.91 o 
  -1  22   1     1364.33     1436.77     23.37 o 
   0  22   1       91.44       95.02      5.57 o 
   1  22   1       80.81       80.72      5.57 o 
   2  22   1        1.74        3.49      2.74 o 
   3  22   1       83.57       79.97      4.25 o 
   4  22   1        4.43        3.08      2.19 o 
   5  22   1        0.50        0.88      3.43 o 
  -5  23   1        1.13       -2.09      2.74 o 
  -4  23   1       24.26       28.63      4.04 o 
  -3  23   1        2.65        3.37      3.08 o 
  -2  23   1       13.75       20.64      3.83 o 
  -1  23   1       19.66       34.61      4.32 o 
   0  23   1      356.04      363.11     10.06 o 
   1  23   1       88.55       87.80      5.36 o 
   2  23   1        5.88        7.29      3.00 o 
   3  23   1        6.16        6.99      2.70 o 
   4  23   1       18.18       15.51      3.86 o 
   5  23   1        1.03        0.19      4.14 o 
  -5  24   1        7.80        6.13      3.41 o 
  -4  24   1       27.46       34.02      4.22 o 
  -3  24   1        6.41       10.35      3.53 o 
  -2  24   1       11.54        5.67      4.01 o 
  -1  24   1       16.81       10.83      3.35 o 
   0  24   1        0.55        4.42      3.59 o 
   1  24   1       26.89       31.82      4.27 o 
   2  24   1      170.95      187.17     10.11 o 
   3  24   1       15.48       15.59      3.14 o 
   4  24   1      140.46      145.61      6.86 o 
  -4  25   1       20.24       21.88      4.34 o 
  -3  25   1       48.83       63.04      5.80 o 
  -2  25   1       56.78       59.94      5.74 o 
  -1  25   1       29.85       25.02      4.32 o 
   0  25   1        4.64        4.18      3.71 o 
   1  25   1       30.87       39.83      5.25 o 
   2  25   1        8.62        4.81      3.87 o 
   3  25   1        0.03       -3.09      3.09 o 
  -3  26   1       72.84       76.03      6.39 o 
  -2  26   1       72.68       72.94      7.80 o 
  -1  26   1      194.03      192.38      9.20 o 
   0  26   1        5.93        3.30      3.73 o 
   1  26   1      260.80      270.60     10.56 o 
   2  26   1       36.27       38.38      6.55 o 
  -1  27   1       27.17       26.05      8.39 o 
   0  27   1        6.50        4.66      3.87 o 
 -10   0   2        9.58        4.61      4.11 o 
  -9   0   2       20.33       15.11      5.00 o 
  -8   0   2        7.36       -3.45      3.45 o 
  -7   0   2      660.81      712.61     15.38 o 
  -6   0   2      390.56      347.62      7.35 o 
  -5   0   2     7506.85     7328.82     78.35 o 
  -4   0   2     3270.44     3648.28     34.55 o 
  -3   0   2     5400.85     5469.55     48.63 o 
  -2   0   2    37816.79    39144.99    305.29 o 
  -1   0   2    38256.97    38911.23    330.01 o 
   0   0   2        0.50       -0.45      0.45 o 
   1   0   2     8336.42     8785.82     91.73 o 
   2   0   2     9821.73     9666.05    114.97 o 
   3   0   2      903.68      944.74     11.72 o 
   4   0   2      182.84      201.83      3.33 o 
   5   0   2      516.85      511.71     12.21 o 
   6   0   2      301.77      317.53      7.58 o 
   7   0   2      540.06      521.83     27.53 o 
   8   0   2       55.01       44.27      4.86 o 
   9   0   2       17.05       13.78      6.72 o 
  10   0   2        0.38        3.66      6.02 o 
 -10   1   2       27.13       26.27      4.32 o 
  -9   1   2       16.03       17.61      3.35 o 
  -8   1   2       24.00       20.09      3.20 o 
  -7   1   2        5.48        7.72      1.39 o 
  -6   1   2      302.65      292.12      4.11 o 
  -5   1   2        0.82        4.32      1.30 o 
  -4   1   2      800.83      821.32      9.13 o 
  -3   1   2      413.57      467.05      4.82 o 
  -2   1   2     1596.92     1657.84     10.03 o 
  -1   1   2     3597.50     3863.00     22.49 o 
   0   1   2      258.30      248.55      1.91 o 
   1   1   2      285.13      287.12      2.90 o 
   2   1   2     1351.12     1339.39     12.90 o 
   3   1   2      785.82      758.80      7.70 o 
   4   1   2      534.38      545.58      5.53 o 
   5   1   2      189.53      185.90      3.67 o 
   6   1   2     1304.62     1231.44     12.67 o 
   7   1   2      297.38      290.28      6.74 o 
   8   1   2       21.93       19.60      3.22 o 
   9   1   2       32.04       40.25      5.23 o 
  10   1   2       14.24       16.95      4.64 o 
 -10   2   2       22.58       23.05      3.29 o 
  -9   2   2      179.17      161.87      5.94 o 
  -8   2   2      357.02      324.11      8.16 o 
  -7   2   2       39.61       37.37      1.93 o 
  -6   2   2      111.15      115.91      2.54 o 
  -5   2   2       18.01       11.17      1.21 o 
  -4   2   2      251.83      234.88      3.23 o 
  -3   2   2      174.98      136.12      2.67 o 
  -2   2   2      119.99      149.57      3.10 o 
  -1   2   2     5866.25     6341.06     37.91 o 
   0   2   2     2054.99     2266.73     13.39 o 
   1   2   2     7622.58     7923.97     61.12 o 
   2   2   2      237.24      205.20      2.76 o 
   3   2   2     1608.79     1639.44     14.74 o 
   4   2   2      640.39      635.97      7.80 o 
   5   2   2     3752.29     3568.43     28.62 o 
   6   2   2       68.81       86.24      6.40 o 
   7   2   2      237.11      240.26      4.65 o 
   8   2   2       16.49       24.71      3.32 o 
   9   2   2       13.40        9.79      3.76 o 
  10   2   2       57.77       77.53      6.17 o 
 -10   3   2        7.41        4.71      2.50 o 
  -9   3   2        3.22        5.50      2.79 o 
  -8   3   2      273.50      293.73      6.48 o 
  -7   3   2       59.31       48.51      2.18 o 
  -6   3   2       73.04       77.69      2.41 o 
  -5   3   2       21.92       25.13      1.56 o 
  -4   3   2       83.16      123.67      6.00 o 
  -3   3   2       73.05       53.63      1.33 o 
  -2   3   2     5188.80     5601.95     36.11 o 
  -1   3   2     2024.21     2334.87     15.38 o 
   0   3   2    17267.29    18343.13    105.38 o 
   1   3   2     1858.34     1962.46     15.29 o 
   2   3   2     1248.03     1327.84     11.21 o 
   3   3   2     2190.07     2337.37     20.70 o 
   4   3   2      382.74      364.54      4.41 o 
   5   3   2       61.21       73.25      4.30 o 
   6   3   2     2087.47     1959.01     24.76 o 
   7   3   2        1.50        2.75      1.61 o 
   8   3   2        2.87        1.06      1.86 o 
   9   3   2       13.30       11.54      4.00 o 
  10   3   2       75.26       82.32      6.30 o 
 -10   4   2        1.31        4.90      3.74 o 
  -9   4   2        0.28       -2.77      2.77 o 
  -8   4   2      115.40      104.51      3.98 o 
  -7   4   2       35.70       35.54      2.04 o 
  -6   4   2       18.07       19.10      1.55 o 
  -5   4   2      313.91      274.80      3.95 o 
  -4   4   2      360.66      463.73     46.16 o 
  -3   4   2       34.39       45.44      2.49 o 
  -2   4   2     1339.48     1278.13     13.35 o 
  -1   4   2    18421.03    19300.20    119.59 o 
   0   4   2     9445.22     9527.17     54.30 o 
   1   4   2      202.31      225.76      2.67 o 
   2   4   2     1264.23     1298.41     11.92 o 
   3   4   2     4350.39     4520.77     37.18 o 
   4   4   2        4.53        2.91      0.90 o 
   5   4   2      435.67      422.43      5.02 o 
   6   4   2      565.81      523.17      8.16 o 
   7   4   2       10.15       15.60      1.88 o 
   8   4   2        0.53        2.95      2.07 o 
   9   4   2        2.53       -1.42      3.37 o 
 -10   5   2       62.31       65.22      6.29 o 
  -9   5   2       32.62       33.61      3.30 o 
  -8   5   2      114.12      123.73      4.27 o 
  -7   5   2      105.25      101.11      3.15 o 
  -6   5   2      487.25      475.29      5.93 o 
  -5   5   2      131.48      144.93      3.54 o 
  -4   5   2       19.10       33.12      1.84 o 
  -3   5   2     4736.54     4852.66     33.98 o 
  -2   5   2     1867.07     1894.21     12.96 o 
  -1   5   2      439.66      367.09      3.14 o 
   0   5   2     7528.76     7943.23     46.08 o 
   1   5   2      957.37      968.81      9.05 o 
   2   5   2      264.24      290.40      3.71 o 
   3   5   2       10.10       12.65      1.11 o 
   4   5   2        2.54        5.91      0.99 o 
   5   5   2      151.15      143.52      4.06 o 
   6   5   2      854.44      839.64     10.14 o 
   7   5   2      152.55      143.30      4.08 o 
   8   5   2       61.48       66.76      3.52 o 
   9   5   2       28.85       26.69      3.49 o 
 -10   6   2       50.17       50.45      5.25 o 
  -9   6   2      248.55      262.61      7.95 o 
  -8   6   2      206.25      183.18      4.78 o 
  -7   6   2       14.30        9.90      1.75 o 
  -6   6   2      119.59      124.46      2.93 o 
  -5   6   2      942.30      914.20      8.89 o 
  -4   6   2     3350.01     3188.40     24.72 o 
  -3   6   2     1335.33     1546.08     12.72 o 
  -2   6   2      728.62      767.94      6.01 o 
  -1   6   2     6402.63     6697.34     43.83 o 
   0   6   2     1539.22     1543.15      9.80 o 
   1   6   2     1264.04     1174.01      7.82 o 
   2   6   2     1791.44     1821.39     13.75 o 
   3   6   2      810.21      931.34      8.62 o 
   4   6   2      164.77      135.49      2.74 o 
   5   6   2     1315.55     1256.23     13.91 o 
   6   6   2      113.88      104.72      4.47 o 
   7   6   2       58.84       54.67      3.03 o 
   8   6   2      240.04      215.93     10.23 o 
   9   6   2      160.10      159.72      6.05 o 
 -10   7   2       80.92       91.49      6.83 o 
  -9   7   2       49.14       45.73      4.35 o 
  -8   7   2      112.81       96.16      3.67 o 
  -7   7   2       20.23       23.85      2.11 o 
  -6   7   2      439.66      424.27      5.81 o 
  -5   7   2      362.71      349.58      4.63 o 
  -4   7   2      441.46      415.58      5.79 o 
  -3   7   2      387.69      350.67      3.75 o 
  -2   7   2      602.40      500.88      4.69 o 
  -1   7   2      753.01      814.22      6.41 o 
   0   7   2     3044.92     2992.94     18.69 o 
   1   7   2     4490.62     4750.35     30.62 o 
   2   7   2     3767.90     3998.60     28.10 o 
   3   7   2     1733.45     1677.01     13.92 o 
   4   7   2        3.45        2.95      0.95 o 
   5   7   2      330.58      328.45      6.93 o 
   6   7   2       75.33       63.04      2.51 o 
   7   7   2        5.96        8.32      2.39 o 
   8   7   2      124.68      128.56      4.56 o 
   9   7   2        0.18        0.67      2.83 o 
 -10   8   2        5.71       10.22      4.21 o 
  -9   8   2        3.05        0.79      3.09 o 
  -8   8   2        4.16        4.78      1.68 o 
  -7   8   2      806.93      763.74      9.75 o 
  -6   8   2      174.59      162.70      3.76 o 
  -5   8   2       14.51       11.81      1.47 o 
  -4   8   2       15.71       10.56      1.36 o 
  -3   8   2     2987.77     3097.41     22.50 o 
  -2   8   2      596.72      547.33      5.15 o 
  -1   8   2      135.12      148.70      1.97 o 
   0   8   2     1623.38     1677.22     11.25 o 
   1   8   2       16.27       24.90      0.91 o 
   2   8   2     3763.66     3705.11     24.80 o 
   3   8   2      255.98      339.38      4.03 o 
   4   8   2      351.11      327.68      4.25 o 
   5   8   2       63.55       81.11      2.48 o 
   6   8   2      253.91      258.11      4.94 o 
   7   8   2      112.95      112.44      4.20 o 
   8   8   2        0.70        5.81      3.27 o 
   9   8   2        5.55        6.11      2.82 o 
 -10   9   2       23.06       28.92      4.85 o 
  -9   9   2      131.46      146.23      7.41 o 
  -8   9   2        0.84       -0.61      2.50 o 
  -7   9   2      154.05      132.26      3.63 o 
  -6   9   2      382.99      393.85      6.11 o 
  -5   9   2     1681.78     1698.11     16.38 o 
  -4   9   2       13.63       16.63      1.29 o 
  -3   9   2        3.45        1.24      0.86 o 
  -2   9   2      768.46      768.53      6.42 o 
  -1   9   2     4458.15     4533.47     31.14 o 
   0   9   2      232.24      226.88      2.71 o 
   1   9   2     7259.85     7614.09     49.77 o 
   2   9   2     1043.73     1072.04      8.35 o 
   3   9   2       30.77       45.09      1.36 o 
   4   9   2      663.18      695.75      9.50 o 
   5   9   2      118.78      128.08      2.70 o 
   6   9   2       14.60       10.13      1.82 o 
   7   9   2       71.22       80.65      5.58 o 
   8   9   2      182.96      187.57      6.31 o 
   9   9   2       76.37       83.50      4.58 o 
 -10  10   2        5.94        7.78      8.56 o 
  -9  10   2      148.79      144.90      6.68 o 
  -8  10   2        9.82        8.68      3.40 o 
  -7  10   2       51.56       57.25      2.61 o 
  -6  10   2      158.19      159.35      4.31 o 
  -5  10   2      601.82      631.79      9.85 o 
  -4  10   2        0.36        1.86      1.09 o 
  -3  10   2      320.00      335.50      5.36 o 
  -2  10   2       67.11       80.87      1.71 o 
  -1  10   2     1639.02     1728.80     12.86 o 
   0  10   2     1352.59     1347.70     10.00 o 
   1  10   2      228.80      213.18      2.71 o 
   2  10   2      383.21      423.87      4.03 o 
   3  10   2     1782.79     1741.90     14.18 o 
   4  10   2       35.56       39.77      1.45 o 
   5  10   2        2.29        3.51      1.24 o 
   6  10   2       98.55       88.26      3.21 o 
   7  10   2       89.01       92.32      3.81 o 
   8  10   2        3.33        4.44      2.62 o 
   9  10   2       50.70       50.16      4.70 o 
  -9  11   2       81.91       86.48      8.72 o 
  -8  11   2       31.98       34.59      3.96 o 
  -7  11   2        0.12       -2.35      2.35 o 
  -6  11   2       68.07       70.71      2.85 o 
  -5  11   2      502.03      562.30      8.95 o 
  -4  11   2        5.69       10.19      1.37 o 
  -3  11   2     1030.58     1043.48     10.05 o 
  -2  11   2      343.88      393.29      4.04 o 
  -1  11   2      149.10      147.89      2.44 o 
   0  11   2      938.10      972.77      7.73 o 
   1  11   2     3013.09     2961.68     22.24 o 
   2  11   2      441.54      385.38      6.44 o 
   3  11   2      804.71      865.51      7.98 o 
   4  11   2       22.63       23.10      1.31 o 
   5  11   2        4.15        0.83      1.25 o 
   6  11   2       24.34       26.11      2.43 o 
   7  11   2      116.40      112.87      4.28 o 
   8  11   2      132.89      145.97      6.00 o 
   9  11   2       60.75       61.61      4.68 o 
  -9  12   2        5.72        6.12      3.87 o 
  -8  12   2        5.19        2.20      3.17 o 
  -7  12   2       81.39       64.91      3.00 o 
  -6  12   2     1308.05     1248.66     20.13 o 
  -5  12   2      803.06      754.34     10.35 o 
  -4  12   2      726.13      657.47      7.10 o 
  -3  12   2        2.65        5.88      1.31 o 
  -2  12   2     1070.43     1019.15      8.40 o 
  -1  12   2      319.02      350.70      4.17 o 
   0  12   2        9.54       16.86      1.03 o 
   1  12   2       74.23       66.88      1.88 o 
   2  12   2      584.88      590.59      5.98 o 
   3  12   2     2482.50     2416.30     20.54 o 
   4  12   2      538.70      528.19      7.50 o 
   5  12   2      148.14      148.88      3.36 o 
   6  12   2      228.61      217.60      5.37 o 
   7  12   2      289.84      282.31      6.56 o 
   8  12   2       17.98       22.30      3.06 o 
   9  12   2        5.96        4.67      5.18 o 
  -9  13   2        0.79        0.80      3.64 o 
  -8  13   2        1.57        8.71      3.47 o 
  -7  13   2       18.79       15.56      1.89 o 
  -6  13   2       11.63       13.98      2.07 o 
  -5  13   2      663.27      654.90      8.55 o 
  -4  13   2      119.45      130.83      3.08 o 
  -3  13   2      928.65      923.59      8.83 o 
  -2  13   2        5.46        0.68      1.02 o 
  -1  13   2     2751.56     2711.11     20.96 o 
   0  13   2       80.59       62.44      2.15 o 
   1  13   2      799.19      801.16      7.74 o 
   2  13   2       69.27       57.37      1.72 o 
   3  13   2      114.29      112.86      2.46 o 
   4  13   2      408.67      393.44      5.27 o 
   5  13   2       22.49       24.80      1.91 o 
   6  13   2        2.18       -1.32      2.00 o 
   7  13   2       18.13        8.27      2.65 o 
   8  13   2       13.51       11.69      3.14 o 
  -9  14   2       38.44       40.08      5.27 o 
  -8  14   2      141.88      129.92      6.86 o 
  -7  14   2        0.54       -0.26      2.82 o 
  -6  14   2        0.07        1.46      1.83 o 
  -5  14   2      572.02      528.16      8.46 o 
  -4  14   2     2125.74     2074.00     24.39 o 
  -3  14   2     3186.04     3217.27     25.91 o 
  -2  14   2       17.48       17.09      1.43 o 
  -1  14   2      457.15      455.26      6.57 o 
   0  14   2     2881.12     2863.65     23.53 o 
   1  14   2      545.55      487.84      6.16 o 
   2  14   2      140.78      122.65      2.55 o 
   3  14   2       19.41       21.74      1.54 o 
   4  14   2        2.84        6.09      1.48 o 
   5  14   2        1.44        0.01      1.50 o 
   6  14   2       30.00       30.37      2.99 o 
   7  14   2        1.64       -0.85      2.43 o 
   8  14   2        4.24        5.55      2.81 o 
  -8  15   2       31.83       36.58      4.82 o 
  -7  15   2       65.80       68.80      4.95 o 
  -6  15   2        9.88        7.51      2.03 o 
  -5  15   2       55.97       54.07      3.24 o 
  -4  15   2      741.72      741.97     11.17 o 
  -3  15   2       97.29       90.64      2.72 o 
  -2  15   2      139.63      144.16      3.15 o 
  -1  15   2     1163.95     1111.20     10.08 o 
   0  15   2      170.40      190.14      4.28 o 
   1  15   2     2681.11     2724.06     21.98 o 
   2  15   2       26.43       21.61      1.54 o 
   3  15   2      199.87      194.81      3.33 o 
   4  15   2      193.22      178.39      3.93 o 
   5  15   2      577.56      573.87      9.98 o 
   6  15   2      164.93      164.58      5.50 o 
   7  15   2       22.89       19.20      3.01 o 
   8  15   2       83.52       88.72      5.58 o 
  -8  16   2        0.54       -0.28      3.53 o 
  -7  16   2        3.65        3.17      3.32 o 
  -6  16   2       16.51       15.41      2.72 o 
  -5  16   2       77.63       83.81      4.26 o 
  -4  16   2      427.02      391.49      7.99 o 
  -3  16   2      188.88      190.54      4.74 o 
  -2  16   2      109.15      106.69      3.33 o 
  -1  16   2       37.30       47.76      2.14 o 
   0  16   2       11.88        9.21      1.49 o 
   1  16   2        0.93        5.36      1.43 o 
   2  16   2      385.16      396.62      5.70 o 
   3  16   2      224.98      246.56      4.39 o 
   4  16   2       35.76       35.33      2.32 o 
   5  16   2      547.64      514.83      8.13 o 
   6  16   2      161.95      178.88      5.94 o 
   7  16   2       54.34       63.26      4.42 o 
   8  16   2       10.07       15.80      3.86 o 
  -8  17   2        7.69       10.99      4.17 o 
  -7  17   2       59.80       58.38      5.50 o 
  -6  17   2      172.49      176.70      5.98 o 
  -5  17   2       24.93       22.81      2.99 o 
  -4  17   2      141.56      130.32      5.15 o 
  -3  17   2      459.65      428.20      8.06 o 
  -2  17   2       21.49       21.61      2.51 o 
  -1  17   2      431.49      392.23      6.84 o 
   0  17   2      430.59      422.71      6.24 o 
   1  17   2      271.22      243.72      4.74 o 
   2  17   2      240.36      244.78      4.84 o 
   3  17   2      291.37      284.44      5.81 o 
   4  17   2      129.34      131.08      4.12 o 
   5  17   2       42.03       63.65      3.66 o 
   6  17   2        1.83        1.78      2.85 o 
   7  17   2       23.77       26.75      4.08 o 
  -8  18   2        2.76       -0.98      3.96 o 
  -7  18   2       17.10       25.43      4.46 o 
  -6  18   2      272.84      279.99      7.51 o 
  -5  18   2       80.36       66.74      4.08 o 
  -4  18   2       13.99       15.11      2.83 o 
  -3  18   2      126.87      105.95      5.17 o 
  -2  18   2       85.92       86.06      4.03 o 
  -1  18   2       78.94       68.43      3.94 o 
   0  18   2      371.44      358.26      6.66 o 
   1  18   2        4.10       -0.26      1.82 o 
   2  18   2      325.39      322.50      5.74 o 
   3  18   2       37.52       52.53      2.39 o 
   4  18   2      366.88      352.84      6.81 o 
   5  18   2      319.07      311.94      8.18 o 
   6  18   2       80.35       76.45      7.54 o 
   7  18   2        4.70        9.22      3.67 o 
  -7  19   2       26.58       21.95      4.65 o 
  -6  19   2       59.05       67.01      4.22 o 
  -5  19   2        3.69       -0.73      2.43 o 
  -4  19   2       19.01       15.83      2.98 o 
  -3  19   2       33.93       38.96      3.86 o 
  -2  19   2       78.65       86.53      5.51 o 
  -1  19   2       33.63       30.08      3.30 o 
   0  19   2      221.66      213.71      5.93 o 
   1  19   2        5.76        2.56      2.00 o 
   2  19   2        4.02        3.62      2.06 o 
   3  19   2       20.80       19.80      2.32 o 
   4  19   2        4.75        7.39      2.52 o 
   5  19   2        0.80        0.99      2.71 o 
   6  19   2       66.15       77.34      5.60 o 
   7  19   2       69.24       76.05      5.75 o 
  -7  20   2       76.61       84.92      6.61 o 
  -6  20   2      170.93      186.67      6.46 o 
  -5  20   2      139.56      136.32      5.69 o 
  -4  20   2       53.37       62.25      4.21 o 
  -3  20   2      165.57      150.90      5.26 o 
  -2  20   2      583.94      583.08     10.85 o 
  -1  20   2      562.16      541.91     11.59 o 
   0  20   2       33.45       42.53      3.21 o 
   1  20   2      119.34      130.37      4.88 o 
   2  20   2       49.59       51.27      4.49 o 
   3  20   2      241.72      233.71      5.43 o 
   4  20   2      298.23      300.54      7.68 o 
   5  20   2       71.01       72.39      5.13 o 
   6  20   2        3.00        4.02      3.65 o 
  -6  21   2        2.82        2.37      2.72 o 
  -5  21   2        7.09        4.16      2.82 o 
  -4  21   2       28.26       21.29      3.53 o 
  -3  21   2       49.79       49.61      3.91 o 
  -2  21   2        2.09        5.03      3.52 o 
  -1  21   2      890.14      878.81     16.74 o 
   0  21   2      335.34      336.12      7.86 o 
   1  21   2      168.41      159.79      6.38 o 
   2  21   2       62.91       59.48      3.71 o 
   3  21   2      152.49      153.45      5.10 o 
   4  21   2      234.13      230.64      7.86 o 
   5  21   2       28.44       24.15      3.92 o 
   6  21   2       29.30       29.81      4.66 o 
  -6  22   2        1.50        2.32      2.83 o 
  -5  22   2       41.94       45.26      4.17 o 
  -4  22   2        8.69        3.91      3.10 o 
  -3  22   2      187.85      178.30      7.01 o 
  -2  22   2       12.34        5.92      3.16 o 
  -1  22   2       83.61       86.12      5.40 o 
   0  22   2       80.35       92.19      5.31 o 
   1  22   2       10.20       11.31      3.20 o 
   2  22   2      159.90      155.82      5.46 o 
   3  22   2       55.86       53.12      3.51 o 
   4  22   2       20.92       28.47      4.00 o 
   5  22   2       31.90       33.33      4.83 o 
  -5  23   2        5.80        2.90      3.02 o 
  -4  23   2       31.49       34.85      4.19 o 
  -3  23   2       35.87       37.07      5.61 o 
  -2  23   2        2.14        0.24      3.48 o 
  -1  23   2      110.14      105.49      5.90 o 
   0  23   2       34.15       30.70      5.13 o 
   1  23   2       49.58       56.39      4.57 o 
   2  23   2       10.15       11.60      2.79 o 
   3  23   2       78.93       76.26      4.12 o 
   4  23   2       28.48       33.05      4.33 o 
   5  23   2        0.33        0.17      3.81 o 
  -5  24   2        3.48        6.81      3.80 o 
  -4  24   2       22.77       27.82      4.57 o 
  -3  24   2        5.21        4.84      3.55 o 
  -2  24   2       73.93       85.07      9.11 o 
  -1  24   2       61.92       58.69      5.01 o 
   0  24   2      192.96      190.20      8.08 o 
   1  24   2        5.64        8.91      3.43 o 
   2  24   2        1.83        3.61      2.69 o 
   3  24   2        2.61        0.59      2.35 o 
   4  24   2        4.73        4.42      3.69 o 
  -4  25   2        5.23        6.05      4.03 o 
  -3  25   2       14.28       15.60      4.27 o 
  -2  25   2       11.04       10.24      3.96 o 
  -1  25   2       31.26       32.18      4.81 o 
   0  25   2        9.40       13.97      4.18 o 
   1  25   2       82.45       85.09      7.48 o 
   2  25   2       21.95       14.05      3.67 o 
   3  25   2        4.15        1.69      2.83 o 
  -3  26   2       34.18       32.31      4.70 o 
  -2  26   2       21.04       24.30      4.42 o 
  -1  26   2       22.82       22.97      4.38 o 
   0  26   2       17.27       27.60      4.64 o 
   1  26   2      257.17      277.10     15.35 o 
   2  26   2       18.67       17.41      4.36 o 
 -10   1   3       50.17       69.89      4.87 o 
  -9   1   3       26.31       18.51      3.47 o 
  -8   1   3       70.99       73.02      4.45 o 
  -7   1   3      122.77      146.37      3.70 o 
  -6   1   3       31.47       32.45      1.70 o 
  -5   1   3       72.96       87.72      2.03 o 
  -4   1   3       59.94       95.38      2.70 o 
  -3   1   3     2023.19     2232.82     14.74 o 
  -2   1   3    21632.12    21677.21    121.47 o 
  -1   1   3     3513.35     3720.33     23.68 o 
   0   1   3     2540.63     2915.46     18.46 o 
   1   1   3        0.05        5.59      0.54 o 
   2   1   3     2155.35     2256.51     19.68 o 
   3   1   3      578.16      601.58      6.20 o 
   4   1   3      132.79      133.75      2.17 o 
   5   1   3      141.47      145.10      4.16 o 
   6   1   3     1039.03     1024.98     12.97 o 
   7   1   3       30.65       34.77      2.38 o 
   8   1   3       83.66       96.83      4.76 o 
   9   1   3       15.62        1.04      5.04 o 
 -10   2   3       83.71      103.83      6.21 o 
  -9   2   3       17.29       11.59      3.16 o 
  -8   2   3      112.19      131.42      6.68 o 
  -7   2   3      834.46      730.34      9.14 o 
  -6   2   3        6.88        9.44      1.20 o 
  -5   2   3      124.54      125.99      2.52 o 
  -4   2   3      160.55      171.90      2.24 o 
  -3   2   3     3471.42     3476.88     22.38 o 
  -2   2   3     2237.93     2660.25     16.23 o 
  -1   2   3       31.47       42.77      0.95 o 
   0   2   3      365.41      457.40      3.24 o 
   1   2   3     4669.02     4814.38     36.47 o 
   2   2   3     4618.66     4557.37     42.39 o 
   3   2   3     1724.56     1760.31     16.43 o 
   4   2   3        5.16        3.13      0.99 o 
   5   2   3        8.36        9.59      1.21 o 
   6   2   3     2493.76     2465.94     22.21 o 
   7   2   3       95.86       99.34      3.70 o 
   8   2   3       33.08       37.90      3.58 o 
   9   2   3        0.18        0.09      3.57 o 
 -10   3   3       97.20      101.68      5.95 o 
  -9   3   3       48.63       56.19      4.24 o 
  -8   3   3      464.29      434.39      8.88 o 
  -7   3   3       57.85       59.24      2.49 o 
  -6   3   3      394.61      397.25      5.04 o 
  -5   3   3      887.83      942.13      9.29 o 
  -4   3   3      233.79      258.15      2.97 o 
  -3   3   3      437.45      479.36      4.57 o 
  -2   3   3        8.25       18.87      0.75 o 
  -1   3   3      105.44      109.07      2.31 o 
   0   3   3     1669.84     1819.29     11.39 o 
   1   3   3     5923.51     5999.21     48.50 o 
   2   3   3     1301.81     1480.35     13.45 o 
   3   3   3       71.39       76.33      3.75 o 
   4   3   3      406.97      373.36      4.53 o 
   5   3   3     2244.91     2221.03     22.20 o 
   6   3   3      356.61      353.64      6.33 o 
   7   3   3        1.19       -0.61      1.46 o 
   8   3   3      189.59      198.52      6.06 o 
   9   3   3      100.01       89.37      5.85 o 
 -10   4   3       96.58       96.96      5.66 o 
  -9   4   3       46.88       43.22      3.52 o 
  -8   4   3       31.14       26.71      4.92 o 
  -7   4   3      240.81      217.10      4.35 o 
  -6   4   3      429.59      424.45      5.89 o 
  -5   4   3       24.76       27.68      1.44 o 
  -4   4   3      835.95      913.76      7.67 o 
  -3   4   3     3276.69     3336.61     21.67 o 
  -2   4   3     2318.25     2299.43     15.85 o 
  -1   4   3        1.33        8.08      0.55 o 
   0   4   3     4574.58     4832.15     30.35 o 
   1   4   3     2013.26     2075.82     14.88 o 
   2   4   3        2.16        8.46      0.99 o 
   3   4   3     5497.55     5502.17     48.88 o 
   4   4   3      805.92      710.99      7.90 o 
   5   4   3      389.59      378.44      4.78 o 
   6   4   3       39.65       34.08      1.86 o 
   7   4   3       93.83       88.86      2.88 o 
   8   4   3      208.93      227.21      6.48 o 
   9   4   3        0.03       -3.39      3.39 o 
 -10   5   3        0.05        4.30      3.19 o 
  -9   5   3        5.12        5.95      2.65 o 
  -8   5   3       36.08       39.46      3.28 o 
  -7   5   3        2.09        1.04      1.57 o 
  -6   5   3      385.84      388.01      4.97 o 
  -5   5   3      151.84      151.19      2.84 o 
  -4   5   3     2183.33     2016.63     16.23 o 
  -3   5   3      115.04      156.55      2.99 o 
  -2   5   3      640.42      687.81      5.71 o 
  -1   5   3        7.13        4.97      0.59 o 
   0   5   3     6898.42     7094.06     42.35 o 
   1   5   3     2314.66     2433.69     17.90 o 
   2   5   3        9.01       18.84      1.29 o 
   3   5   3      579.36      639.55      8.24 o 
   4   5   3       34.72       28.32      1.63 o 
   5   5   3      355.60      324.70      4.59 o 
   6   5   3      110.10      104.38      4.37 o 
   7   5   3       10.73        9.08      1.79 o 
   8   5   3        3.19        3.63      2.02 o 
   9   5   3        2.24        2.97      3.23 o 
 -10   6   3       28.53       34.68      3.78 o 
  -9   6   3        0.02       -2.32      2.32 o 
  -8   6   3       37.24       24.44      3.03 o 
  -7   6   3      217.85      236.20      4.60 o 
  -6   6   3      413.74      437.64      5.41 o 
  -5   6   3     1237.27     1219.74     11.35 o 
  -4   6   3        0.76        2.69      0.82 o 
  -3   6   3     1205.45     1104.26      9.93 o 
  -2   6   3     1110.92     1211.27      9.02 o 
  -1   6   3      138.73      141.28      1.82 o 
   0   6   3      595.79      618.56      4.44 o 
   1   6   3     2979.69     3051.88     21.62 o 
   2   6   3      982.00     1155.98      9.98 o 
   3   6   3     1033.50      929.66      9.14 o 
   4   6   3       54.51       51.68      2.03 o 
   5   6   3      664.08      647.58     10.99 o 
   6   6   3        0.47       -1.24      1.55 o 
   7   6   3        4.75        3.19      1.87 o 
   8   6   3        7.45       10.49      2.44 o 
   9   6   3       90.81       85.77      4.27 o 
 -10   7   3        1.29       -0.34      4.25 o 
  -9   7   3       36.54       40.35      3.64 o 
  -8   7   3       50.08       42.83      3.28 o 
  -7   7   3      179.87      188.50      4.17 o 
  -6   7   3       44.20       48.75      2.31 o 
  -5   7   3      100.35      114.58      3.04 o 
  -4   7   3        4.77       10.54      1.48 o 
  -3   7   3     1540.53     1588.09     13.14 o 
  -2   7   3     5130.13     5304.03     37.21 o 
  -1   7   3      185.08      161.81      2.05 o 
   0   7   3      392.64      332.84      3.49 o 
   1   7   3     5363.44     5726.14     37.76 o 
   2   7   3      705.95      733.51      6.82 o 
   3   7   3     1576.16     1574.34     15.05 o 
   4   7   3        6.92        7.21      1.40 o 
   5   7   3     1077.65     1034.80     12.75 o 
   6   7   3       61.08       44.99      2.19 o 
   7   7   3      403.78      385.96      6.90 o 
   8   7   3        3.92        5.12      2.39 o 
   9   7   3        7.92        5.47      2.51 o 
 -10   8   3      115.25      136.18      7.26 o 
  -9   8   3        3.51        1.07      2.40 o 
  -8   8   3        0.27       -1.89      1.89 o 
  -7   8   3      369.92      378.16      6.11 o 
  -6   8   3      384.01      359.72      5.93 o 
  -5   8   3     3204.35     3190.98     27.14 o 
  -4   8   3      244.62      272.63      3.92 o 
  -3   8   3      209.65      209.23      2.93 o 
  -2   8   3       11.39        8.05      0.84 o 
  -1   8   3      805.30      823.61      6.36 o 
   0   8   3      577.46      590.94      4.69 o 
   1   8   3     3691.43     3745.10     25.15 o 
   2   8   3       59.03       47.83      1.43 o 
   3   8   3      974.72      998.00      9.39 o 
   4   8   3        0.20        0.31      0.95 o 
   5   8   3      214.68      201.03      3.79 o 
   6   8   3       30.42       29.29      2.03 o 
   7   8   3       50.14       48.67      5.38 o 
   8   8   3      128.57      135.50      5.18 o 
   9   8   3       28.94       31.89      3.07 o 
 -10   9   3        1.10       -0.44      4.46 o 
  -9   9   3       50.19       49.83      3.47 o 
  -8   9   3        7.20        3.78      2.35 o 
  -7   9   3       76.33       88.55      3.45 o 
  -6   9   3        9.78       11.01      1.83 o 
  -5   9   3       27.28       42.42      3.50 o 
  -4   9   3      127.66      116.68      2.73 o 
  -3   9   3       97.76       74.70      1.99 o 
  -2   9   3      707.34      692.98      7.61 o 
  -1   9   3       93.90      118.17      1.91 o 
   0   9   3     6624.45     7210.75     46.08 o 
   1   9   3     2456.69     2586.34     18.77 o 
   2   9   3     1016.65      980.17      7.81 o 
   3   9   3     1071.33     1060.16     10.01 o 
   4   9   3      219.64      226.02      3.49 o 
   5   9   3       63.30       61.28      2.06 o 
   6   9   3        7.77        7.04      1.68 o 
   7   9   3      125.80      136.45      4.24 o 
   8   9   3        1.26       -0.35      2.79 o 
   9   9   3       12.87       14.05      2.75 o 
 -10  10   3        2.06       -2.48      3.94 o 
  -9  10   3        6.12        6.95      3.85 o 
  -8  10   3      121.24      117.09      5.27 o 
  -7  10   3      108.24       92.15      3.73 o 
  -6  10   3       10.61       10.71      1.86 o 
  -5  10   3      768.06      750.01      8.75 o 
  -4  10   3      217.63      206.94      4.05 o 
  -3  10   3        0.15       -0.66      0.91 o 
  -2  10   3      785.00      860.78      7.67 o 
  -1  10   3        0.26        0.75      0.73 o 
   0  10   3     1739.14     1844.12     13.96 o 
   1  10   3     1613.58     1608.47     12.00 o 
   2  10   3     1711.06     1571.69     13.19 o 
   3  10   3      594.80      589.73      5.70 o 
   4  10   3      805.29      803.61      7.59 o 
   5  10   3      567.61      537.51      6.51 o 
   6  10   3      520.63      507.22      7.63 o 
   7  10   3       38.12       38.07      2.97 o 
   8  10   3       12.70       14.00      2.69 o 
   9  10   3       13.80       19.65      3.11 o 
  -9  11   3       49.54       64.65      7.66 o 
  -8  11   3      382.19      392.80      8.08 o 
  -7  11   3      179.36      191.52      5.65 o 
  -6  11   3      505.59      496.77      9.29 o 
  -5  11   3        0.01        3.97      1.64 o 
  -4  11   3      245.32      211.37      3.87 o 
  -3  11   3     2990.61     3084.02     23.60 o 
  -2  11   3       15.34       11.08      1.12 o 
  -1  11   3      237.04      197.04      2.73 o 
   0  11   3      398.80      376.76      4.22 o 
   1  11   3      360.99      399.90      4.11 o 
   2  11   3     1390.72     1440.37     16.46 o 
   3  11   3      500.07      477.92      5.06 o 
   4  11   3      137.94      123.58      2.64 o 
   5  11   3      117.60      104.19      2.75 o 
   6  11   3      410.56      426.40      7.62 o 
   7  11   3      199.85      190.40      6.99 o 
   8  11   3       95.72      115.48      4.67 o 
  -9  12   3        0.07        2.29      3.73 o 
  -8  12   3        0.01        0.94      2.41 o 
  -7  12   3        9.89        8.55      2.55 o 
  -6  12   3      591.18      607.77     13.80 o 
  -5  12   3       18.89       24.34      2.38 o 
  -4  12   3     1043.61     1020.64     10.60 o 
  -3  12   3        6.47        9.48      1.34 o 
  -2  12   3     1037.24     1097.93      9.81 o 
  -1  12   3      190.68      161.65      2.71 o 
   0  12   3       12.56       15.26      1.11 o 
   1  12   3      207.36      217.93      3.83 o 
   2  12   3      120.35      116.52      2.33 o 
   3  12   3      148.95      142.04      2.74 o 
   4  12   3       15.02       15.65      1.33 o 
   5  12   3        1.11        1.66      1.41 o 
   6  12   3       23.32       22.26      2.42 o 
   7  12   3        1.18       -0.80      2.30 o 
   8  12   3       76.94       73.52      5.16 o 
  -9  13   3       20.70       34.75      7.47 o 
  -8  13   3       84.63       72.96      4.17 o 
  -7  13   3      200.93      221.68      6.67 o 
  -6  13   3       19.66       28.02      3.01 o 
  -5  13   3     1163.48     1210.54     16.43 o 
  -4  13   3       34.19       36.54      2.19 o 
  -3  13   3      100.50       93.74      3.27 o 
  -2  13   3       57.08       50.05      1.82 o 
  -1  13   3      279.87      280.88      3.97 o 
   0  13   3     3913.36     3812.10     28.55 o 
   1  13   3      493.10      512.01      6.16 o 
   2  13   3       73.58       68.25      1.77 o 
   3  13   3      256.22      264.17      4.00 o 
   4  13   3        2.08        0.37      1.15 o 
   5  13   3       70.14       62.91      2.60 o 
   6  13   3       99.20      109.16      4.03 o 
   7  13   3       81.13       78.08      3.92 o 
   8  13   3       39.98       38.40      3.76 o 
  -9  14   3       11.11       13.08      4.52 o 
  -8  14   3       41.74       45.42      3.48 o 
  -7  14   3       23.09       24.65      3.20 o 
  -6  14   3      411.88      408.58      9.15 o 
  -5  14   3      363.23      364.46     10.65 o 
  -4  14   3      401.26      387.03      7.17 o 
  -3  14   3        9.67       13.46      1.80 o 
  -2  14   3      628.42      625.80      9.53 o 
  -1  14   3        1.47        5.69      1.29 o 
   0  14   3       28.20       29.34      1.98 o 
   1  14   3      803.43      823.21      7.62 o 
   2  14   3      139.18      142.46      2.68 o 
   3  14   3        6.66        8.91      1.41 o 
   4  14   3      100.54       99.74      2.69 o 
   5  14   3       51.04       41.96      2.72 o 
   6  14   3        0.24       -0.42      1.85 o 
   7  14   3        9.06        5.52      2.52 o 
   8  14   3        4.12        8.31      3.31 o 
  -9  15   3        1.36        4.77      5.02 o 
  -8  15   3        6.71        4.19      3.82 o 
  -7  15   3       29.05       26.30      3.85 o 
  -6  15   3       15.30       12.39      2.82 o 
  -5  15   3      221.82      222.29      6.68 o 
  -4  15   3      464.24      441.17      8.54 o 
  -3  15   3       18.45       11.78      2.05 o 
  -2  15   3      705.47      688.14      7.33 o 
  -1  15   3     2267.75     2239.07     18.12 o 
   0  15   3     1316.16     1276.90     11.63 o 
   1  15   3       80.45       86.98      2.31 o 
   2  15   3      138.21      134.44      3.13 o 
   3  15   3       58.87       55.71      2.27 o 
   4  15   3        3.84        6.46      1.64 o 
   5  15   3       61.35       68.06      3.90 o 
   6  15   3       18.13       17.19      2.37 o 
   7  15   3       59.25       48.70      3.69 o 
   8  15   3       36.45       50.03      3.94 o 
  -8  16   3        0.19       -3.38      3.38 o 
  -7  16   3        0.08        0.19      2.47 o 
  -6  16   3       64.29       53.09      3.94 o 
  -5  16   3      342.05      353.30      8.36 o 
  -4  16   3      102.94       93.22      4.30 o 
  -3  16   3       26.26       18.51      2.72 o 
  -2  16   3      246.25      250.99      5.29 o 
  -1  16   3       43.88       53.15      2.53 o 
   0  16   3      454.51      462.82      5.80 o 
   1  16   3       24.15       15.67      1.73 o 
   2  16   3      297.73      282.99      4.45 o 
   3  16   3        2.82        4.38      1.74 o 
   4  16   3      436.20      434.91      6.90 o 
   5  16   3        0.19        8.91      2.43 o 
   6  16   3        5.99        4.84      2.21 o 
   7  16   3        8.49        2.96      2.89 o 
  -8  17   3       32.91       22.53      4.84 o 
  -7  17   3       79.32       81.46      4.57 o 
  -6  17   3       27.65       29.58      3.44 o 
  -5  17   3        9.84       11.25      2.83 o 
  -4  17   3      276.17      265.40      6.80 o 
  -3  17   3       69.78       58.05      3.93 o 
  -2  17   3        0.61        0.13      2.06 o 
  -1  17   3      823.88      806.42     11.61 o 
   0  17   3      109.15      111.15      3.25 o 
   1  17   3      201.00      195.72      4.05 o 
   2  17   3        5.97        6.20      1.54 o 
   3  17   3       36.38       34.43      2.54 o 
   4  17   3        7.81       14.52      2.28 o 
   5  17   3     1024.17     1039.09     20.46 o 
   6  17   3       61.97       55.83      3.57 o 
   7  17   3       50.94       39.47      3.92 o 
  -8  18   3       12.48        9.33      4.53 o 
  -7  18   3       40.92       37.32      3.71 o 
  -6  18   3        6.24        8.11      2.93 o 
  -5  18   3       13.82       10.96      2.91 o 
  -4  18   3      101.54      111.70      6.29 o 
  -3  18   3      264.36      241.49      7.26 o 
  -2  18   3      345.25      305.60      6.79 o 
  -1  18   3       75.62       71.52      3.79 o 
   0  18   3      192.14      181.32      4.81 o 
   1  18   3        1.09       -1.30      1.46 o 
   2  18   3      133.19      143.88      3.73 o 
   3  18   3      348.02      337.13      6.84 o 
   4  18   3      239.82      209.91      5.31 o 
   5  18   3       41.02       55.26      3.76 o 
   6  18   3       14.21       20.50      3.00 o 
   7  18   3        3.20        1.80      4.65 o 
  -7  19   3        0.32        1.69      3.73 o 
  -6  19   3       64.96       75.56      4.66 o 
  -5  19   3        7.09        7.54      2.82 o 
  -4  19   3       32.35       40.15      3.66 o 
  -3  19   3      413.26      428.12      9.01 o 
  -2  19   3      266.23      252.39      6.34 o 
  -1  19   3      757.25      748.94     12.99 o 
   0  19   3       74.00       74.35      3.84 o 
   1  19   3      272.97      231.92      5.50 o 
   2  19   3      175.30      172.71      4.33 o 
   3  19   3      532.01      565.15     10.11 o 
   4  19   3       63.96       65.68      4.69 o 
   5  19   3        0.10       -1.44      3.99 o 
   6  19   3       17.12       11.22      3.69 o 
  -7  20   3       46.71       59.36      4.28 o 
  -6  20   3        0.01        5.37      2.94 o 
  -5  20   3        0.37       -2.54      2.54 o 
  -4  20   3      180.88      163.07      6.24 o 
  -3  20   3      118.18      127.35      5.28 o 
  -2  20   3      113.99      117.67      5.22 o 
  -1  20   3       49.93       47.07      3.82 o 
   0  20   3      246.81      236.23      6.87 o 
   1  20   3       57.92       53.13      3.44 o 
   2  20   3        5.59       10.88      2.37 o 
   3  20   3      241.83      247.22      7.25 o 
   4  20   3      153.04      131.39      5.27 o 
   5  20   3       19.57       17.16      3.76 o 
   6  20   3       18.56       16.60      4.02 o 
  -6  21   3        1.23        5.18      3.28 o 
  -5  21   3        3.49        2.11      2.90 o 
  -4  21   3       48.44       51.63      4.29 o 
  -3  21   3       54.26       56.14      4.68 o 
  -2  21   3       81.46       75.75      4.70 o 
  -1  21   3       20.40       32.80      4.36 o 
   0  21   3       22.94       23.06      3.34 o 
   1  21   3      217.88      203.68      6.00 o 
   2  21   3        0.02       -2.07      2.07 o 
   3  21   3       18.55       23.31      4.66 o 
   4  21   3       55.68       65.03      6.74 o 
   5  21   3       21.53       24.08      4.21 o 
  -6  22   3       80.51       88.62      7.86 o 
  -5  22   3        6.91        4.79      3.05 o 
  -4  22   3      222.34      218.75      7.98 o 
  -3  22   3      298.60      328.04     10.64 o 
  -2  22   3       66.92       62.52      4.99 o 
  -1  22   3        0.10        0.65      3.26 o 
   0  22   3        9.56        8.17      3.09 o 
   1  22   3        0.62        0.03      2.30 o 
   2  22   3        6.53       10.32      2.60 o 
   3  22   3       36.50       40.72      4.01 o 
   4  22   3      127.32      131.19      7.72 o 
   5  22   3        6.30        5.67      4.51 o 
  -5  23   3       50.26       51.44      5.71 o 
  -4  23   3       41.74       33.45      4.84 o 
  -3  23   3      137.42      150.22      6.83 o 
  -2  23   3      129.86      128.77      6.39 o 
  -1  23   3       29.49       25.73      4.05 o 
   0  23   3        2.04       -1.86      3.11 o 
   1  23   3       26.02       33.08      3.40 o 
   2  23   3       71.82       72.21      4.11 o 
   3  23   3       58.08       58.82      5.28 o 
   4  23   3       11.92       14.14      3.74 o 
  -5  24   3        0.66        5.98     10.49 o 
  -4  24   3        4.24        3.44      3.73 o 
  -3  24   3        0.04        0.84      3.24 o 
  -2  24   3        0.96       -0.94      3.52 o 
  -1  24   3       97.09       98.23      6.42 o 
   0  24   3      147.74      154.65      7.33 o 
   1  24   3       93.33       91.56      6.52 o 
   2  24   3      198.63      184.10      6.52 o 
   3  24   3      188.93      215.43      7.64 o 
   4  24   3      319.22      399.98     11.66 o 
  -4  25   3       55.66       59.26      5.34 o 
  -3  25   3        4.57       -3.01      3.01 o 
  -2  25   3       14.14       14.62      4.00 o 
  -1  25   3        0.79        0.02      3.33 o 
   0  25   3      126.16      125.19      7.04 o 
   1  25   3       35.28       33.44      4.70 o 
   2  25   3        4.36        6.06      3.26 o 
   3  25   3        0.63        4.66      4.01 o 
  -2  26   3       46.95       47.22      5.55 o 
  -1  26   3        0.20       -3.49      3.49 o 
   0  26   3        2.40       -3.72      3.72 o 
   1  26   3        0.04       10.51      3.99 o 
 -10   0   4       10.77        4.31      5.20 o 
  -9   0   4      206.64      197.32     10.07 o 
  -8   0   4       95.19      101.12      7.18 o 
  -7   0   4      260.78      220.30      8.24 o 
  -6   0   4      125.52      104.16      4.28 o 
  -5   0   4     2175.63     1981.64     22.94 o 
  -4   0   4     2067.39     2238.16     21.24 o 
  -3   0   4      207.08      262.86      3.50 o 
  -2   0   4     2821.02     2938.64     25.94 o 
  -1   0   4      590.35      785.96      8.90 o 
   0   0   4     7464.86     7548.95     73.11 o 
   1   0   4     2626.20     2930.47     33.08 o 
   2   0   4      106.42       76.43      2.82 o 
   3   0   4     2313.39     2265.13     34.49 o 
   4   0   4     2220.41     2228.65     33.77 o 
   5   0   4      222.09      216.82      5.90 o 
   6   0   4        0.27        3.31      2.34 o 
   7   0   4       36.65       46.17      4.74 o 
   8   0   4      267.00      272.94     11.40 o 
   9   0   4      151.75      161.64     10.54 o 
 -10   1   4       21.04       32.06      4.85 o 
  -9   1   4        3.04       -0.78      3.03 o 
  -8   1   4      115.54      124.14      5.54 o 
  -7   1   4      509.29      476.72      8.05 o 
  -6   1   4      208.59      211.99      3.61 o 
  -5   1   4        1.03       -0.79      0.79 o 
  -4   1   4     1192.08     1309.79      9.64 o 
  -3   1   4     2757.89     2674.41     16.46 o 
  -2   1   4     4284.17     4470.20     27.25 o 
  -1   1   4      754.07      836.97      6.85 o 
   0   1   4      641.91      625.67      5.32 o 
   1   1   4      801.73      839.04      6.83 o 
   2   1   4     4118.96     4247.94     34.94 o 
   3   1   4        1.72       14.40      1.04 o 
   4   1   4        0.04        5.76      1.28 o 
   5   1   4       28.93       32.38      1.85 o 
   6   1   4      552.81      557.38      8.19 o 
   7   1   4        4.53        4.97      1.83 o 
   8   1   4        2.45        8.31      2.80 o 
   9   1   4        5.77        8.58      3.76 o 
 -10   2   4        2.00        4.68      3.97 o 
  -9   2   4        2.33        2.82      2.88 o 
  -8   2   4      200.53      212.31      6.21 o 
  -7   2   4       46.61       50.68      2.99 o 
  -6   2   4      122.01      104.45      2.45 o 
  -5   2   4      258.40      225.40      3.37 o 
  -4   2   4       12.28        8.76      0.85 o 
  -3   2   4      218.07      253.76      5.16 o 
  -2   2   4     5753.89     5704.36     33.80 o 
  -1   2   4       89.03      117.67      1.57 o 
   0   2   4      329.46      336.07      3.00 o 
   1   2   4      935.00     1017.38      8.69 o 
   2   2   4     8551.54     9088.72     76.06 o 
   3   2   4     1523.00     1358.65     14.47 o 
   4   2   4      466.82      452.86      5.43 o 
   5   2   4      368.62      373.15      5.04 o 
   6   2   4       85.78       91.50      3.40 o 
   7   2   4      157.70      155.14      5.95 o 
   8   2   4       30.69       27.21      3.12 o 
   9   2   4       55.10       57.61      5.12 o 
 -10   3   4      284.09      297.26     10.00 o 
  -9   3   4       18.75       20.11      3.54 o 
  -8   3   4        0.14        6.03      2.57 o 
  -7   3   4      858.80      827.70     10.30 o 
  -6   3   4      601.49      635.38      7.06 o 
  -5   3   4      224.28      210.52      3.19 o 
  -4   3   4       96.97      125.58      2.15 o 
  -3   3   4     6288.53     6504.30     43.14 o 
  -2   3   4     6007.99     6151.87     37.84 o 
  -1   3   4     3032.55     3041.87     20.95 o 
   0   3   4      971.44     1030.10      7.86 o 
   1   3   4      192.14      251.74      3.36 o 
   2   3   4     2565.96     2729.59     25.01 o 
   3   3   4     1939.39     2007.92     19.90 o 
   4   3   4      888.08      816.37      8.35 o 
   5   3   4      555.24      513.30      7.91 o 
   6   3   4       32.66       35.38      2.15 o 
   7   3   4        8.86        9.43      2.10 o 
   8   3   4      142.06      136.76      4.82 o 
   9   3   4       17.72       20.17      4.08 o 
 -10   4   4        0.61        3.45      3.96 o 
  -9   4   4        6.53        4.52      2.97 o 
  -8   4   4       94.75       86.92      4.08 o 
  -7   4   4      291.25      335.07      5.87 o 
  -6   4   4       27.27       29.84      1.65 o 
  -5   4   4      337.61      333.29      3.96 o 
  -4   4   4      530.61      537.31      5.37 o 
  -3   4   4      450.63      452.85      4.42 o 
  -2   4   4        5.68        4.71      0.63 o 
  -1   4   4      503.26      467.17      5.99 o 
   0   4   4     3817.43     3944.87     27.63 o 
   1   4   4     3284.14     3475.33     26.66 o 
   2   4   4      197.11      247.88      3.38 o 
   3   4   4      537.94      594.59      6.65 o 
   4   4   4      385.01      391.73      5.68 o 
   5   4   4       29.60       35.44      1.69 o 
   6   4   4       88.12       95.21      2.62 o 
   7   4   4      157.23      156.45      4.42 o 
   8   4   4       47.32       55.26      3.73 o 
   9   4   4        1.17       -1.99      3.04 o 
 -10   5   4       99.19       97.34      6.13 o 
  -9   5   4       29.69       24.94      3.44 o 
  -8   5   4       15.90       17.59      3.82 o 
  -7   5   4       44.00       53.95      2.82 o 
  -6   5   4      403.11      420.19      6.04 o 
  -5   5   4      664.14      690.51      7.39 o 
  -4   5   4      111.01      129.46      3.70 o 
  -3   5   4     2954.87     3195.07     22.54 o 
  -2   5   4      965.01      898.17      7.06 o 
  -1   5   4     4673.71     4748.88     31.39 o 
   0   5   4        5.70        9.88      0.72 o 
   1   5   4      791.91      850.16      7.04 o 
   2   5   4      211.88      209.10      3.10 o 
   3   5   4     1076.23     1046.07     10.55 o 
   4   5   4     1975.51     1950.94     19.99 o 
   5   5   4      157.04      143.99      3.29 o 
   6   5   4      629.81      595.43      7.54 o 
   7   5   4       74.73       76.00      3.02 o 
   8   5   4      306.53      343.45     10.47 o 
   9   5   4       11.77       10.04      3.12 o 
 -10   6   4       79.72       76.59      9.36 o 
  -9   6   4        0.63        3.08      2.67 o 
  -8   6   4        1.48        0.42      2.27 o 
  -7   6   4      110.48      111.08      3.68 o 
  -6   6   4     2082.11     1957.64     17.25 o 
  -5   6   4       11.27       13.58      1.20 o 
  -4   6   4       60.33       56.43      1.69 o 
  -3   6   4     1307.83     1332.74     10.64 o 
  -2   6   4      391.67      351.99      5.93 o 
  -1   6   4      317.94      342.72      3.41 o 
   0   6   4     3627.40     3703.52     25.52 o 
   1   6   4      138.37      128.93      2.17 o 
   2   6   4     1420.37     1467.23     13.30 o 
   3   6   4      554.34      525.68      6.31 o 
   4   6   4      144.77      138.20      3.25 o 
   5   6   4      421.79      413.28      6.64 o 
   6   6   4       22.00       17.68      1.59 o 
   7   6   4      596.32      589.73     13.21 o 
   8   6   4      117.65      117.43      4.24 o 
   9   6   4        4.25        1.49      2.85 o 
 -10   7   4        3.78        7.46      4.06 o 
  -9   7   4       27.59       25.92      3.81 o 
  -8   7   4       48.45       48.43      3.54 o 
  -7   7   4      172.98      182.88      4.77 o 
  -6   7   4      257.42      254.16      4.46 o 
  -5   7   4      890.38      815.05      8.73 o 
  -4   7   4      872.96      822.74      7.64 o 
  -3   7   4      344.49      356.81      5.88 o 
  -2   7   4     8038.09     8254.42     51.73 o 
  -1   7   4       64.45       82.69      1.59 o 
   0   7   4     5843.25     5704.28     39.83 o 
   1   7   4      346.02      372.11      3.57 o 
   2   7   4     1353.62     1345.30     10.80 o 
   3   7   4      250.82      264.27      4.35 o 
   4   7   4      167.10      155.80      3.36 o 
   5   7   4        6.87       12.95      2.01 o 
   6   7   4        4.87       -0.30      1.72 o 
   7   7   4       32.89       41.43      2.69 o 
   8   7   4        1.43        2.79      2.34 o 
   9   7   4       28.32       31.71      3.75 o 
 -10   8   4        0.14       -3.80      3.80 o 
  -9   8   4       90.04       73.18      4.51 o 
  -8   8   4       96.93       83.83      4.05 o 
  -7   8   4       13.94       15.81      2.29 o 
  -6   8   4       61.93       59.98      2.48 o 
  -5   8   4      461.44      454.56      8.57 o 
  -4   8   4       11.25       12.68      1.22 o 
  -3   8   4     2881.61     2889.41     22.55 o 
  -2   8   4     4209.95     4573.05     30.68 o 
  -1   8   4     2843.25     3235.99     22.54 o 
   0   8   4      182.75      182.45      2.42 o 
   1   8   4      153.54      118.48      1.89 o 
   2   8   4      136.24      180.58      2.63 o 
   3   8   4       50.18       43.17      1.93 o 
   4   8   4      717.83      715.73      8.56 o 
   5   8   4       30.53       30.30      2.46 o 
   6   8   4       53.80       51.93      2.69 o 
   7   8   4       18.43       16.86      2.28 o 
   8   8   4        1.09       -2.13      2.13 o 
   9   8   4       28.78       28.96      2.79 o 
 -10   9   4        4.69        2.63      3.06 o 
  -9   9   4       42.88       34.56      3.66 o 
  -8   9   4      267.58      267.57      6.72 o 
  -7   9   4        1.82        5.37      2.06 o 
  -6   9   4      132.09      129.45      3.06 o 
  -5   9   4     1008.83      947.01     12.18 o 
  -4   9   4      116.06      148.82      2.62 o 
  -3   9   4      259.44      213.28      3.10 o 
  -2   9   4       20.16       35.00      1.20 o 
  -1   9   4     1751.18     1791.19     14.42 o 
   0   9   4      303.65      288.27      3.33 o 
   1   9   4     1331.83     1187.73      8.96 o 
   2   9   4      254.50      267.87      4.30 o 
   3   9   4      250.25      245.16      3.53 o 
   4   9   4      528.85      535.17      7.45 o 
   5   9   4      105.09      125.86      4.26 o 
   6   9   4      511.04      526.11      9.24 o 
   7   9   4      130.40      127.21      4.62 o 
   8   9   4        2.69        2.09      2.18 o 
 -10  10   4       48.36       48.56      3.85 o 
  -9  10   4        0.00        0.54      2.81 o 
  -8  10   4       16.19       14.50      2.87 o 
  -7  10   4       63.32       61.45      3.48 o 
  -6  10   4        0.80        1.77      1.80 o 
  -5  10   4     1208.34     1189.00     16.27 o 
  -4  10   4      385.25      351.42      5.38 o 
  -3  10   4       18.46       14.59      1.32 o 
  -2  10   4        4.80        9.09      0.94 o 
  -1  10   4       32.41       36.13      1.38 o 
   0  10   4      729.01      664.81      5.93 o 
   1  10   4     1601.89     1588.21     11.94 o 
   2  10   4       58.61       54.46      1.73 o 
   3  10   4      462.13      446.08      5.40 o 
   4  10   4      141.02      161.67      3.30 o 
   5  10   4      464.72      458.39      7.12 o 
   6  10   4        1.11        1.83      2.17 o 
   7  10   4       46.34       44.32      2.86 o 
   8  10   4       56.03       59.85      3.37 o 
  -9  11   4        7.67        1.10      2.87 o 
  -8  11   4        9.83       15.63      2.97 o 
  -7  11   4       89.62       87.23      3.93 o 
  -6  11   4        0.52       -1.03      1.86 o 
  -5  11   4      397.50      380.99      5.71 o 
  -4  11   4       19.03       25.20      1.90 o 
  -3  11   4      270.02      269.40      3.74 o 
  -2  11   4       11.25        9.74      1.02 o 
  -1  11   4     1148.92     1022.59      8.44 o 
   0  11   4      205.50      227.55      3.98 o 
   1  11   4       65.41       70.08      2.04 o 
   2  11   4     1313.80     1323.86     11.31 o 
   3  11   4       35.67       40.84      1.66 o 
   4  11   4       16.17       18.62      1.68 o 
   5  11   4      329.74      329.70      8.59 o 
   6  11   4      274.34      276.46      7.37 o 
   7  11   4      188.29      184.90      8.83 o 
   8  11   4        5.56        8.41      2.69 o 
  -9  12   4       13.01       11.47      3.17 o 
  -8  12   4        6.10        5.87      2.71 o 
  -7  12   4       21.96       20.13      2.92 o 
  -6  12   4      286.10      274.90      6.98 o 
  -5  12   4       30.60       45.14      2.64 o 
  -4  12   4      660.24      643.20      7.74 o 
  -3  12   4       41.42       42.31      1.84 o 
  -2  12   4      413.65      424.91      4.81 o 
  -1  12   4       90.56      105.78      2.36 o 
   0  12   4      990.32      908.23      8.23 o 
   1  12   4     3472.65     3378.63     25.31 o 
   2  12   4        2.74        0.91      1.11 o 
   3  12   4      422.79      419.21      5.15 o 
   4  12   4      109.99       96.04      2.37 o 
   5  12   4      634.13      608.35      8.20 o 
   6  12   4       31.03       26.99      2.13 o 
   7  12   4       21.86       27.71      2.76 o 
   8  12   4       34.28       38.03      3.13 o 
  -9  13   4       53.16       49.19      4.07 o 
  -8  13   4      174.29      163.72      6.00 o 
  -7  13   4       40.13       37.33      3.39 o 
  -6  13   4      408.04      395.64      8.88 o 
  -5  13   4      145.28      150.25      6.01 o 
  -4  13   4     2417.60     2392.63     25.89 o 
  -3  13   4      918.21      852.14      9.29 o 
  -2  13   4      614.50      628.10      8.25 o 
  -1  13   4     1301.21     1291.11     11.53 o 
   0  13   4        0.06        2.64      1.10 o 
   1  13   4     1955.92     1965.44     15.66 o 
   2  13   4       88.69       90.13      2.37 o 
   3  13   4       11.62        8.56      1.32 o 
   4  13   4        3.57        1.84      1.19 o 
   5  13   4       21.45       10.56      1.68 o 
   6  13   4       51.29       53.99      2.61 o 
   7  13   4        0.03        4.04      2.57 o 
   8  13   4        2.41        7.09      2.33 o 
  -9  14   4       17.20       14.64      3.09 o 
  -8  14   4       52.89       64.77      4.31 o 
  -7  14   4       11.04       13.68      3.77 o 
  -6  14   4      213.12      192.81      6.27 o 
  -5  14   4      593.35      630.32     12.14 o 
  -4  14   4       57.60       71.19      3.61 o 
  -3  14   4       11.75       11.16      1.86 o 
  -2  14   4       33.84       37.11      1.80 o 
  -1  14   4      321.63      316.49      4.74 o 
   0  14   4      555.51      547.82      6.14 o 
   1  14   4        0.09       -0.39      1.01 o 
   2  14   4       14.64       12.69      1.45 o 
   3  14   4       12.67       15.10      1.62 o 
   4  14   4        0.68        1.34      1.33 o 
   5  14   4       10.67       16.20      1.98 o 
   6  14   4       32.95       43.08      2.61 o 
   7  14   4      215.65      228.47      6.14 o 
  -9  15   4       64.49       76.86      8.21 o 
  -8  15   4       40.93       39.31      3.79 o 
  -7  15   4       40.55       42.79      3.61 o 
  -6  15   4        0.54       -1.13      2.53 o 
  -5  15   4      641.30      613.57     11.59 o 
  -4  15   4      566.75      551.27      9.41 o 
  -3  15   4     1236.99     1131.97     15.96 o 
  -2  15   4      223.92      219.76      4.60 o 
  -1  15   4      804.97      779.00      8.79 o 
   0  15   4     1735.01     1681.07     15.14 o 
   1  15   4      369.21      352.99      4.71 o 
   2  15   4        6.16        5.69      1.65 o 
   3  15   4       47.19       53.73      2.31 o 
   4  15   4      877.99      857.99     14.69 o 
   5  15   4      153.62      135.45      4.19 o 
   6  15   4       23.29       28.96      2.51 o 
   7  15   4        0.06       -1.00      2.41 o 
  -8  16   4        2.80        2.93      2.75 o 
  -7  16   4        8.56        2.64      3.16 o 
  -6  16   4        6.32        3.97      3.09 o 
  -5  16   4       57.39       62.43      4.19 o 
  -4  16   4      358.48      358.21      7.92 o 
  -3  16   4       80.08       74.42      3.55 o 
  -2  16   4      277.60      262.81      5.42 o 
  -1  16   4       45.07       44.67      2.40 o 
   0  16   4       27.36       31.26      2.04 o 
   1  16   4      204.81      205.92      3.75 o 
   2  16   4     1062.90     1011.23     14.12 o 
   3  16   4       34.59       40.37      2.31 o 
   4  16   4      294.80      303.13      5.72 o 
   5  16   4        2.36        0.73      2.04 o 
   6  16   4        2.80       -1.20      2.02 o 
   7  16   4        1.69       -0.62      2.55 o 
  -8  17   4        8.35        7.29      3.09 o 
  -7  17   4       44.76       50.47      4.26 o 
  -6  17   4       82.95       75.93      4.67 o 
  -5  17   4      313.34      286.55      7.79 o 
  -4  17   4        2.14        8.72      2.66 o 
  -3  17   4        0.31        0.67      2.07 o 
  -2  17   4        0.13       -0.24      1.82 o 
  -1  17   4       49.48       49.70      2.77 o 
   0  17   4     1188.43     1181.30     13.09 o 
   1  17   4      223.53      224.13      4.43 o 
   2  17   4      240.06      236.84      5.27 o 
   3  17   4       53.97       51.71      3.38 o 
   4  17   4       52.56       44.59      2.91 o 
   5  17   4       16.25       22.27      2.62 o 
   6  17   4      159.21      168.63      5.45 o 
   7  17   4        2.11        3.16      3.85 o 
  -8  18   4       59.04       64.29      4.78 o 
  -7  18   4        5.64        2.92      2.94 o 
  -6  18   4        0.48       -1.87      2.66 o 
  -5  18   4        0.29       -2.52      2.52 o 
  -4  18   4      459.51      463.02      9.47 o 
  -3  18   4      306.40      286.57      7.04 o 
  -2  18   4       51.38       51.92      3.16 o 
  -1  18   4      295.63      279.85      6.74 o 
   0  18   4       39.91       34.70      2.72 o 
   1  18   4       78.02       80.14      2.98 o 
   2  18   4      933.98      921.68     11.75 o 
   3  18   4      366.79      337.64      7.50 o 
   4  18   4       14.33       12.33      2.43 o 
   5  18   4        9.81        7.21      2.45 o 
   6  18   4        2.26        1.04      2.46 o 
  -7  19   4        0.50        4.83      3.21 o 
  -6  19   4       22.08       28.51      4.43 o 
  -5  19   4        4.29        1.75      2.80 o 
  -4  19   4        7.42       10.71      3.08 o 
  -3  19   4       50.88       46.24      3.66 o 
  -2  19   4       22.53       20.58      2.94 o 
  -1  19   4       14.52       11.49      2.71 o 
   0  19   4       64.47       69.18      3.73 o 
   1  19   4        1.75        0.89      1.91 o 
   2  19   4      189.92      183.66      4.20 o 
   3  19   4      155.70      173.61      7.36 o 
   4  19   4      224.60      242.62      5.78 o 
   5  19   4      123.23      134.64      4.91 o 
   6  19   4       94.81       84.52      4.82 o 
  -7  20   4       67.98       55.32      4.69 o 
  -6  20   4       58.03       62.21      4.75 o 
  -5  20   4        1.66       -2.76      2.76 o 
  -4  20   4      249.15      274.05      8.14 o 
  -3  20   4       70.21       70.60      5.49 o 
  -2  20   4        4.53       -0.57      2.96 o 
  -1  20   4      111.55      102.82      4.93 o 
   0  20   4      110.77      114.68      4.94 o 
   1  20   4        0.77        3.15      2.25 o 
   2  20   4       61.66       69.68      3.85 o 
   3  20   4       96.06       89.27      4.36 o 
   4  20   4        0.74       -0.03      2.42 o 
   5  20   4      184.84      195.20      7.23 o 
   6  20   4        0.47       -5.08      5.08 o 
  -6  21   4       10.25       10.07      3.60 o 
  -5  21   4       15.52       12.97      3.74 o 
  -4  21   4      190.10      197.21      7.48 o 
  -3  21   4      731.05      728.79     16.91 o 
  -2  21   4      270.17      288.60      8.71 o 
  -1  21   4      165.21      174.60      8.15 o 
   0  21   4       18.05       12.49      2.86 o 
   1  21   4      286.63      294.31      7.54 o 
   2  21   4      162.09      181.14      4.69 o 
   3  21   4       32.08       50.16      4.10 o 
   4  21   4       10.49        9.69      3.17 o 
   5  21   4       29.93       30.03      4.24 o 
  -6  22   4        2.65        1.14      3.52 o 
  -5  22   4        1.65       -3.27      3.27 o 
  -4  22   4        4.96        7.25      3.43 o 
  -3  22   4        7.15       12.24      4.33 o 
  -2  22   4        3.00        0.29      3.15 o 
  -1  22   4       54.23       44.84      5.62 o 
   0  22   4       93.17       75.58      4.47 o 
   1  22   4        4.03        4.86      2.53 o 
   2  22   4       42.75       50.58      3.27 o 
   3  22   4       12.58       14.64      3.30 o 
   4  22   4       17.18       14.73      3.73 o 
  -5  23   4        1.46        1.16      4.17 o 
  -4  23   4        4.00       -1.37      3.30 o 
  -3  23   4       78.83       85.79      6.20 o 
  -2  23   4        9.27        7.71      3.76 o 
  -1  23   4        0.07       -3.09      3.12 o 
   0  23   4        5.12        6.50      4.21 o 
   1  23   4        3.65        8.21      2.81 o 
   2  23   4       10.33        4.56      2.44 o 
   3  23   4       15.26       16.80      3.91 o 
   4  23   4      198.98      198.71      8.07 o 
  -4  24   4       44.61       43.73      4.88 o 
  -3  24   4        0.98       -3.03      3.03 o 
  -2  24   4       19.19       20.75      4.45 o 
  -1  24   4        9.05        7.53      3.61 o 
   0  24   4        1.13        5.94      3.50 o 
   1  24   4       27.39       29.92      3.94 o 
   2  24   4       24.19       31.50      3.31 o 
   3  24   4       55.87       56.40      6.07 o 
  -3  25   4        7.96        8.61      4.83 o 
  -2  25   4        2.98        5.83      4.25 o 
  -1  25   4       29.33       21.85      4.53 o 
   0  25   4        5.16        2.16      4.02 o 
   1  25   4        7.73        2.92      4.03 o 
   2  25   4       71.15       86.94      4.90 o 
  -2  26   4       42.00       38.22      6.10 o 
  -1  26   4       94.70       86.62      6.61 o 
   0  26   4       18.96       15.66      5.31 o 
   1  26   4       27.69       27.08     12.17 o 
 -10   1   5       33.26       29.71      6.30 o 
  -9   1   5      318.87      326.61     10.48 o 
  -8   1   5       10.92       17.76      3.33 o 
  -7   1   5      149.51      137.43      4.02 o 
  -6   1   5      210.00      186.59      3.36 o 
  -5   1   5     1762.71     1784.28     14.65 o 
  -4   1   5     5371.35     5394.23     36.14 o 
  -3   1   5     3645.22     3706.80     24.04 o 
  -2   1   5      376.76      449.77      4.13 o 
  -1   1   5      469.15      529.95      4.85 o 
   0   1   5     2934.83     2895.62     21.77 o 
   1   1   5      610.11      597.18      5.85 o 
   2   1   5      568.40      595.19      6.17 o 
   3   1   5     1180.77     1083.57     13.60 o 
   4   1   5      249.95      252.59      5.72 o 
   5   1   5      281.37      299.33      5.11 o 
   6   1   5        1.75        0.99      1.52 o 
   7   1   5       11.83       11.98      2.13 o 
   8   1   5        9.24       11.34      2.64 o 
   9   1   5       37.67       43.95      4.66 o 
 -10   2   5      112.54      124.03      8.76 o 
  -9   2   5        2.03        5.82      3.15 o 
  -8   2   5        4.35        2.72      5.02 o 
  -7   2   5       13.09       14.44      2.10 o 
  -6   2   5       28.18       27.06      1.62 o 
  -5   2   5       66.82       49.76      1.72 o 
  -4   2   5      666.58      622.23      5.62 o 
  -3   2   5      131.74      169.98      2.36 o 
  -2   2   5      806.17      885.51      7.00 o 
  -1   2   5      129.85      121.00      3.40 o 
   0   2   5       40.93       63.13      1.69 o 
   1   2   5        6.47        1.91      0.59 o 
   2   2   5      871.13      921.42      8.67 o 
   3   2   5      208.49      253.27      4.14 o 
   4   2   5     1044.07     1024.70     12.59 o 
   5   2   5      409.22      409.16      8.74 o 
   6   2   5       91.12      100.80      3.23 o 
   7   2   5       21.34       18.11      2.28 o 
   8   2   5       71.96       90.22      4.22 o 
   9   2   5       56.01       61.35     11.05 o 
 -10   3   5       33.77       34.34      6.14 o 
  -9   3   5       40.48       32.58      4.98 o 
  -8   3   5       35.33       28.19      2.94 o 
  -7   3   5        4.71        3.84      1.72 o 
  -6   3   5      109.36      113.15      2.77 o 
  -5   3   5       87.86       94.27      2.17 o 
  -4   3   5     1118.12     1163.06      9.14 o 
  -3   3   5      192.18      224.09      3.47 o 
  -2   3   5      590.82      656.42      5.42 o 
  -1   3   5     1345.05     1380.64     10.55 o 
   0   3   5     2691.34     2929.58     20.92 o 
   1   3   5     1188.76     1116.29     11.73 o 
   2   3   5      381.99      375.93      4.34 o 
   3   3   5     3764.04     3622.28     32.89 o 
   4   3   5     1335.81     1327.69     13.26 o 
   5   3   5      935.87      912.24     11.08 o 
   6   3   5       57.44       57.66      2.79 o 
   7   3   5       29.71       31.43      2.37 o 
   8   3   5      139.71      155.24      5.27 o 
   9   3   5        4.40        9.58      3.34 o 
 -10   4   5       48.72       66.65      6.04 o 
  -9   4   5        0.13       -1.99      3.24 o 
  -8   4   5       55.38       55.94      3.54 o 
  -7   4   5       16.09       20.81      2.10 o 
  -6   4   5      260.16      277.59      4.78 o 
  -5   4   5      154.51      118.76      2.98 o 
  -4   4   5     3147.14     3016.73     22.26 o 
  -3   4   5       10.04        1.95      0.76 o 
  -2   4   5      821.87      737.38      6.03 o 
  -1   4   5        5.07        4.58      0.75 o 
   0   4   5      991.70     1218.13      9.70 o 
   1   4   5     2020.28     2007.29     15.50 o 
   2   4   5      229.13      199.97      3.44 o 
   3   4   5      181.79      190.30      3.36 o 
   4   4   5      791.74      749.45     10.08 o 
   5   4   5       82.34       77.37      2.30 o 
   6   4   5        6.42        2.91      1.57 o 
   7   4   5       35.00       41.75      2.83 o 
   8   4   5      174.40      198.44      6.02 o 
   9   4   5       16.05       13.17      3.06 o 
 -10   5   5       33.23       42.21      5.64 o 
  -9   5   5        0.32       -2.59      3.39 o 
  -8   5   5        3.35        2.09      2.38 o 
  -7   5   5      201.97      221.98      5.11 o 
  -6   5   5      868.94      813.85      8.50 o 
  -5   5   5      572.19      565.44      6.41 o 
  -4   5   5      242.56      251.41      5.01 o 
  -3   5   5      876.69      928.70      7.83 o 
  -2   5   5      360.68      245.18      3.32 o 
  -1   5   5     2802.23     3001.95     20.97 o 
   0   5   5        5.50       10.65      0.84 o 
   1   5   5        3.03        6.56      0.79 o 
   2   5   5      326.28      302.10      3.70 o 
   3   5   5      400.03      359.43      5.26 o 
   4   5   5       77.37       86.72      2.58 o 
   5   5   5       90.14       90.31      2.91 o 
   6   5   5        6.29        5.01      1.33 o 
   7   5   5      235.41      234.28      5.34 o 
   8   5   5       74.46       88.47      4.14 o 
   9   5   5        0.98       -1.68      5.94 o 
 -10   6   5       33.60       24.17      4.85 o 
  -9   6   5        0.00       -2.93      2.93 o 
  -8   6   5       82.38       83.32      4.44 o 
  -7   6   5      360.02      333.37      7.49 o 
  -6   6   5        0.02        2.94      1.30 o 
  -5   6   5      577.30      553.38      6.14 o 
  -4   6   5      812.93      824.84      8.35 o 
  -3   6   5       87.86      108.73      1.98 o 
  -2   6   5     1411.61     1310.79     10.36 o 
  -1   6   5      269.58      287.53      3.16 o 
   0   6   5     8660.69     9314.49     62.49 o 
   1   6   5      511.10      549.63      5.12 o 
   2   6   5       43.11       41.11      1.42 o 
   3   6   5      118.78      126.82      3.10 o 
   4   6   5       35.14       30.44      1.92 o 
   5   6   5      147.40      147.16      4.03 o 
   6   6   5      518.84      511.08      8.60 o 
   7   6   5       39.28       36.40      2.26 o 
   8   6   5      116.02      131.60      4.88 o 
 -10   7   5       34.22       31.37      5.18 o 
  -9   7   5      122.44      119.09      6.13 o 
  -8   7   5        3.41        0.32      2.35 o 
  -7   7   5        0.00       -1.80      1.90 o 
  -6   7   5      198.54      199.63      3.96 o 
  -5   7   5       11.35        8.02      1.35 o 
  -4   7   5      160.97      141.64      3.92 o 
  -3   7   5        6.91       11.96      0.97 o 
  -2   7   5        3.80        0.51      0.92 o 
  -1   7   5      400.24      405.86      4.10 o 
   0   7   5       31.03       86.13      2.41 o 
   1   7   5      490.35      502.37      4.54 o 
   2   7   5      142.73      154.02      2.49 o 
   3   7   5      391.25      372.98      5.67 o 
   4   7   5      229.41      204.28      4.12 o 
   5   7   5      450.67      436.06      6.85 o 
   6   7   5        4.34       10.40      2.74 o 
   7   7   5      115.60      114.58      3.55 o 
   8   7   5        4.00       -0.07      2.21 o 
 -10   8   5        3.56       -3.34      3.64 o 
  -9   8   5        1.09       -1.06      2.94 o 
  -8   8   5      612.73      616.59     10.84 o 
  -7   8   5      241.14      222.92      5.40 o 
  -6   8   5      101.77      101.85      3.18 o 
  -5   8   5        9.19       14.34      1.60 o 
  -4   8   5      222.31      225.07      3.60 o 
  -3   8   5     2321.21     2326.50     16.00 o 
  -2   8   5      816.05      715.23      6.51 o 
  -1   8   5     1790.03     1929.78     14.20 o 
   0   8   5     4139.46     4188.27     29.02 o 
   1   8   5       64.27       78.75      2.12 o 
   2   8   5       83.52      100.73      2.31 o 
   3   8   5       73.16       82.05      2.63 o 
   4   8   5      417.09      414.32      6.32 o 
   5   8   5        0.35        5.60      2.30 o 
   6   8   5     1022.41     1040.32     17.03 o 
   7   8   5      189.75      173.89      5.61 o 
   8   8   5        0.20       -1.90      1.90 o 
 -10   9   5        9.37        6.77      3.72 o 
  -9   9   5       87.19       88.20      5.49 o 
  -8   9   5       10.74       17.93      3.01 o 
  -7   9   5      115.26      122.35      4.41 o 
  -6   9   5       49.19       56.22      2.85 o 
  -5   9   5     2262.81     2172.29     25.28 o 
  -4   9   5      170.95      186.19      2.96 o 
  -3   9   5     1405.40     1457.47     11.24 o 
  -2   9   5      335.13      341.70      3.88 o 
  -1   9   5        8.58        6.29      0.94 o 
   0   9   5      695.35      610.47      5.54 o 
   1   9   5       29.35       32.18      1.23 o 
   2   9   5     1401.02     1401.69     10.99 o 
   3   9   5      161.06      151.14      2.98 o 
   4   9   5      394.61      412.71      6.25 o 
   5   9   5      147.03      152.64      5.19 o 
   6   9   5        0.56        8.40      3.10 o 
   7   9   5       87.77       86.50      4.22 o 
   8   9   5        8.83       12.14      2.31 o 
 -10  10   5        1.66        0.99      3.56 o 
  -9  10   5       47.54       39.15      4.22 o 
  -8  10   5       74.42       95.98      4.51 o 
  -7  10   5       67.40       71.65      3.97 o 
  -6  10   5      298.42      274.78      6.16 o 
  -5  10   5     1408.44     1350.46     14.04 o 
  -4  10   5      173.56      181.54      2.97 o 
  -3  10   5      110.52      118.83      2.32 o 
  -2  10   5       86.75       80.23      2.37 o 
  -1  10   5     2225.61     2139.83     17.27 o 
   0  10   5     3367.53     3310.52     24.80 o 
   1  10   5       13.66       13.51      1.10 o 
   2  10   5      106.92      107.92      2.15 o 
   3  10   5      737.44      698.45      8.96 o 
   4  10   5      305.48      292.85      5.76 o 
   5  10   5       21.88       23.30      3.11 o 
   6  10   5      278.14      298.23      9.99 o 
   7  10   5      258.00      249.32      8.72 o 
   8  10   5        5.52       13.65      9.91 o 
  -9  11   5       70.12       77.86      5.15 o 
  -8  11   5      328.94      346.93      8.14 o 
  -7  11   5      108.24      119.40      4.76 o 
  -6  11   5        3.86        0.76      2.12 o 
  -5  11   5      134.92      150.32      4.21 o 
  -4  11   5      128.29      119.43      2.50 o 
  -3  11   5      783.25      785.73      7.27 o 
  -2  11   5        0.18        1.75      0.96 o 
  -1  11   5      683.46      647.99      7.10 o 
   0  11   5       21.79       32.08      1.48 o 
   1  11   5     4961.22     4879.37     33.77 o 
   2  11   5      261.69      231.42      3.31 o 
   3  11   5      542.88      497.42      5.81 o 
   4  11   5       19.59       28.95      1.98 o 
   5  11   5      857.37      858.62     13.97 o 
   6  11   5      187.72      181.65      8.05 o 
   7  11   5        0.53        3.97      2.61 o 
   8  11   5        0.05       -1.02      2.81 o 
  -9  12   5        0.39       -2.65      3.02 o 
  -8  12   5       13.87       16.56      3.13 o 
  -7  12   5       77.80       78.04      4.21 o 
  -6  12   5       48.90       56.36      3.57 o 
  -5  12   5        5.25        5.82      2.01 o 
  -4  12   5      145.92      148.62      4.68 o 
  -3  12   5        2.94        3.63      1.09 o 
  -2  12   5      196.16      202.88      3.23 o 
  -1  12   5      823.21      796.87      8.16 o 
   0  12   5       11.59        7.42      1.06 o 
   1  12   5       14.60       28.89      1.33 o 
   2  12   5        5.09        4.17      1.19 o 
   3  12   5      293.33      270.22      4.03 o 
   4  12   5      230.53      217.99      4.98 o 
   5  12   5      101.61      100.64      3.58 o 
   6  12   5       25.04       24.67      2.82 o 
   7  12   5       91.59       72.23      4.46 o 
   8  12   5       13.34       13.20      3.74 o 
  -9  13   5       85.51       86.78      5.46 o 
  -8  13   5       11.37       18.11      3.21 o 
  -7  13   5      311.68      347.44      8.14 o 
  -6  13   5      320.48      313.94      7.38 o 
  -5  13   5      521.61      469.76      8.49 o 
  -4  13   5      354.21      345.22      6.43 o 
  -3  13   5      754.27      744.37      8.01 o 
  -2  13   5      616.45      606.24      6.51 o 
  -1  13   5      481.00      464.56      6.50 o 
   0  13   5      145.43      138.52      2.68 o 
   1  13   5     1472.36     1477.47     12.67 o 
   2  13   5       41.34       44.37      2.43 o 
   3  13   5       66.50       68.77      2.73 o 
   4  13   5        3.00        4.99      1.45 o 
   5  13   5      432.89      427.30      6.30 o 
   6  13   5       26.55       19.76      2.10 o 
   7  13   5       98.49      100.12      5.77 o 
  -9  14   5       41.43       48.72      4.61 o 
  -8  14   5       31.11       36.44      3.63 o 
  -7  14   5       13.28       15.19      3.03 o 
  -6  14   5        0.74        5.64      2.58 o 
  -5  14   5        0.72        1.10      2.23 o 
  -4  14   5      108.43       94.25      3.66 o 
  -3  14   5      584.51      581.13      9.52 o 
  -2  14   5      372.24      375.68      5.21 o 
  -1  14   5       12.78       13.64      1.62 o 
   0  14   5       17.32       16.34      1.43 o 
   1  14   5      138.58      135.96      2.70 o 
   2  14   5       40.93       38.34      1.98 o 
   3  14   5      187.37      155.50      3.60 o 
   4  14   5        6.75        4.59      1.55 o 
   5  14   5      116.98      124.27      3.58 o 
   6  14   5       45.67       45.91      2.87 o 
   7  14   5        0.16        5.39      2.60 o 
  -8  15   5        3.02        0.82      3.11 o 
  -7  15   5       23.25       25.09      3.31 o 
  -6  15   5      544.21      511.89     10.06 o 
  -5  15   5      456.67      419.75      8.75 o 
  -4  15   5      225.99      219.22      5.36 o 
  -3  15   5      514.98      487.05      8.04 o 
  -2  15   5      696.86      712.80      9.14 o 
  -1  15   5     1161.06     1141.15     13.75 o 
   0  15   5      176.77      164.85      3.27 o 
   1  15   5      167.69      157.22      3.11 o 
   2  15   5      132.90      146.17      3.40 o 
   3  15   5       29.97       29.11      1.94 o 
   4  15   5      459.49      421.80      6.59 o 
   5  15   5       12.77       10.57      1.99 o 
   6  15   5        4.82        8.14      2.38 o 
   7  15   5        4.26        7.28      2.64 o 
  -8  16   5        7.34        5.66      3.08 o 
  -7  16   5       39.40       43.37      4.02 o 
  -6  16   5       12.53       12.42      2.91 o 
  -5  16   5        5.78       -0.82      2.10 o 
  -4  16   5       32.88       35.68      2.98 o 
  -3  16   5      497.57      510.73      8.44 o 
  -2  16   5       61.90       60.06      2.97 o 
  -1  16   5       14.01        7.71      2.01 o 
   0  16   5      170.03      171.86      3.65 o 
   1  16   5      393.19      369.81      5.35 o 
   2  16   5      188.73      184.92      4.27 o 
   3  16   5        0.12        0.24      1.68 o 
   4  16   5       20.64       23.56      2.45 o 
   5  16   5        4.22        0.15      1.84 o 
   6  16   5      180.93      188.48      6.18 o 
   7  16   5        2.88       16.84      2.82 o 
  -8  17   5        0.17        2.20      3.22 o 
  -7  17   5      166.35      161.38      6.08 o 
  -6  17   5        4.14        4.41      2.75 o 
  -5  17   5       19.42       18.32      2.75 o 
  -4  17   5      103.52      103.30      4.28 o 
  -3  17   5       39.29       38.43      2.90 o 
  -2  17   5       64.46       51.74      3.05 o 
  -1  17   5       40.71       38.96      2.71 o 
   0  17   5      445.01      420.13      7.24 o 
   1  17   5       22.00       19.96      1.89 o 
   2  17   5      736.52      759.75     10.46 o 
   3  17   5     1035.70     1084.45     13.57 o 
   4  17   5      293.21      244.94      5.58 o 
   5  17   5      150.70      145.79      4.62 o 
   6  17   5       78.28       95.03      5.29 o 
  -7  18   5        0.33        3.97      3.04 o 
  -6  18   5        8.56        4.91      2.85 o 
  -5  18   5       13.23       11.22      2.82 o 
  -4  18   5       17.03       19.33      3.48 o 
  -3  18   5        0.02       -2.02      2.02 o 
  -2  18   5      164.47      147.96      4.81 o 
  -1  18   5       39.63       39.70      3.06 o 
   0  18   5      183.76      170.10      5.07 o 
   1  18   5        0.70       -1.54      1.54 o 
   2  18   5        7.68        8.62      2.23 o 
   3  18   5      137.61      146.16      4.70 o 
   4  18   5        9.26        8.92      2.31 o 
   5  18   5        2.27        3.70      2.30 o 
   6  18   5       48.94       62.93      4.29 o 
  -7  19   5        0.27       -0.46      3.26 o 
  -6  19   5       13.03       16.61      4.03 o 
  -5  19   5        7.93        8.04      2.88 o 
  -4  19   5      651.44      656.13     11.09 o 
  -3  19   5      185.83      203.84      6.66 o 
  -2  19   5        7.75        1.03      2.36 o 
  -1  19   5       31.87       31.86      3.08 o 
   0  19   5      160.89      148.51      5.31 o 
   1  19   5      145.50      153.56      4.40 o 
   2  19   5      180.72      187.38      5.72 o 
   3  19   5        0.03        0.04      2.22 o 
   4  19   5        3.51        0.81      2.25 o 
   5  19   5       11.39       14.64      2.82 o 
   6  19   5        0.16       -4.43      4.43 o 
  -7  20   5        2.17        4.50      3.73 o 
  -6  20   5       24.70        9.19      3.82 o 
  -5  20   5       15.43       10.78      3.72 o 
  -4  20   5        1.67        0.92      3.66 o 
  -3  20   5      270.85      265.04      7.76 o 
  -2  20   5       22.62       17.76      3.00 o 
  -1  20   5      170.01      160.05      5.75 o 
   0  20   5        1.45        2.53      2.32 o 
   1  20   5      119.46      136.99      5.19 o 
   2  20   5      236.79      214.97      6.77 o 
   3  20   5        7.09        4.22      2.49 o 
   4  20   5       10.58        9.35      3.01 o 
   5  20   5       88.17       83.66      5.33 o 
  -6  21   5        0.86        1.72      3.38 o 
  -5  21   5        0.64        3.24      3.81 o 
  -4  21   5       71.46       70.29      5.14 o 
  -3  21   5       72.61       83.31      5.45 o 
  -2  21   5       13.47        3.28      2.73 o 
  -1  21   5        7.89        7.15      2.60 o 
   0  21   5        2.27       -0.90      2.30 o 
   1  21   5        6.90        5.10      2.49 o 
   2  21   5        3.19        0.68      2.69 o 
   3  21   5        2.52        4.11      2.81 o 
   4  21   5        0.67       -0.57      3.41 o 
   5  21   5        2.30        2.08      3.43 o 
  -6  22   5      104.59      117.85      7.65 o 
  -5  22   5       34.97       30.59      5.23 o 
  -4  22   5        6.65        8.81      3.61 o 
  -3  22   5       98.83      122.74      6.36 o 
  -2  22   5       41.75       30.41      4.39 o 
  -1  22   5        1.12        0.44      3.07 o 
   0  22   5       42.55       55.01      4.00 o 
   1  22   5       79.10       87.83      4.52 o 
   2  22   5      262.06      285.76      8.98 o 
   3  22   5        5.54        4.36      3.18 o 
   4  22   5       63.88       57.77      5.53 o 
  -5  23   5       50.98       43.93      5.63 o 
  -4  23   5       58.22       60.94      5.29 o 
  -3  23   5       83.48       89.47      6.90 o 
  -2  23   5        0.03        0.57      3.29 o 
  -1  23   5       22.85       17.53      4.32 o 
   0  23   5      137.26      152.16      8.03 o 
   1  23   5       47.14       53.03      4.73 o 
   2  23   5       32.93       47.08      6.29 o 
   3  23   5        0.72       -2.86      3.69 o 
  -4  24   5        3.99       -0.51      4.33 o 
  -3  24   5      105.90      109.02      7.50 o 
  -2  24   5       31.77       27.07      4.60 o 
  -1  24   5       96.62       92.78      6.31 o 
   0  24   5       48.75       46.96      7.32 o 
   1  24   5      270.27      287.80      9.57 o 
   2  24   5       44.36       58.32      7.10 o 
  -3  25   5        5.98        3.99      4.60 o 
  -2  25   5      123.90      115.13      7.77 o 
  -1  25   5       91.03      101.53      6.73 o 
   0  25   5       14.20        5.69      4.25 o 
   1  25   5       19.44       24.39      4.52 o 
 -10   0   6       78.73       64.90      9.99 o 
  -9   0   6      162.08      186.85     51.26 o 
  -8   0   6       12.40        3.49      3.95 o 
  -7   0   6       30.90       35.20      4.45 o 
  -6   0   6      204.17      207.06      5.83 o 
  -5   0   6       53.32       51.70      2.83 o 
  -4   0   6     5522.10     5507.17     55.32 o 
  -3   0   6      340.63      439.43      6.46 o 
  -2   0   6       93.23      151.47      3.14 o 
  -1   0   6      907.45      984.11     12.11 o 
   0   0   6     3451.65     3431.01     34.41 o 
   1   0   6     1965.40     2034.78     23.98 o 
   2   0   6      272.22      264.09      5.54 o 
   3   0   6     2616.30     2568.75     38.86 o 
   4   0   6      711.84      649.49     16.08 o 
   5   0   6      203.73      215.78      6.10 o 
   6   0   6       45.09       38.90      3.57 o 
   7   0   6      531.36      518.99     12.17 o 
   8   0   6      189.90      197.35      7.94 o 
 -10   1   6       66.67       70.76      7.17 o 
  -9   1   6       45.33       46.65      5.19 o 
  -8   1   6       51.17       46.64      4.27 o 
  -7   1   6      195.76      191.81      6.09 o 
  -6   1   6       56.78       64.07      2.25 o 
  -5   1   6      310.98      301.45      4.03 o 
  -4   1   6     2015.99     1990.24     15.32 o 
  -3   1   6      793.93      832.38      7.10 o 
  -2   1   6      408.42      442.88      4.36 o 
  -1   1   6      376.97      309.88      3.53 o 
   0   1   6     2290.14     2357.60     17.64 o 
   1   1   6      450.85      529.61      6.49 o 
   2   1   6      154.42      209.25      3.01 o 
   3   1   6      304.22      315.63      5.18 o 
   4   1   6      596.97      570.22      9.30 o 
   5   1   6       20.70       22.93      1.79 o 
   6   1   6        0.01        1.80      1.65 o 
   7   1   6       92.11      112.04      3.96 o 
   8   1   6        8.41       10.60      2.64 o 
 -10   2   6       32.35       32.29      6.02 o 
  -9   2   6        0.00       -0.88      4.12 o 
  -8   2   6       50.76       47.21      4.32 o 
  -7   2   6       13.98       14.75      2.07 o 
  -6   2   6       29.95       30.03      2.01 o 
  -5   2   6        7.58        8.20      1.37 o 
  -4   2   6     2414.70     2431.78     20.24 o 
  -3   2   6      243.90      243.84      3.13 o 
  -2   2   6     2142.22     2145.44     16.45 o 
  -1   2   6      637.60      654.11      5.92 o 
   0   2   6     5404.45     5661.70     43.24 o 
   1   2   6      145.00      172.55      2.98 o 
   2   2   6       14.29       11.17      0.99 o 
   3   2   6     1032.16     1054.33     10.80 o 
   4   2   6      352.45      356.77      5.44 o 
   5   2   6       43.94       43.18      2.27 o 
   6   2   6      144.65      139.48      3.85 o 
   7   2   6      124.61      120.52      4.18 o 
   8   2   6      160.78      187.57      5.73 o 
 -10   3   6        0.01        5.07      4.84 o 
  -9   3   6      111.96      111.75      7.81 o 
  -8   3   6       30.81       32.13      3.66 o 
  -7   3   6        1.37        1.49      1.86 o 
  -6   3   6      206.70      176.18      3.50 o 
  -5   3   6     1602.61     1542.30     12.98 o 
  -4   3   6      776.09      815.74      7.48 o 
  -3   3   6        6.81        8.59      1.01 o 
  -2   3   6      606.41      630.13      6.08 o 
  -1   3   6      613.25      659.33      6.44 o 
   0   3   6     2958.73     3166.18     22.68 o 
   1   3   6     1838.49     1769.90     14.53 o 
   2   3   6     1099.01     1036.95      9.44 o 
   3   3   6      590.48      547.16      6.29 o 
   4   3   6      119.32      107.81      2.37 o 
   5   3   6      122.96      127.09      3.57 o 
   6   3   6      376.15      350.17      6.75 o 
   7   3   6       10.37        8.91      2.27 o 
   8   3   6       60.78       61.41      3.67 o 
 -10   4   6        1.15        7.02      4.93 o 
  -9   4   6       56.89       49.04      5.16 o 
  -8   4   6      147.79      159.17      6.13 o 
  -7   4   6        3.04       -1.64      1.64 o 
  -6   4   6      216.54      227.49      4.17 o 
  -5   4   6        2.21        3.57      1.27 o 
  -4   4   6      508.12      523.61      6.07 o 
  -3   4   6      833.28      847.50      7.35 o 
  -2   4   6     1197.86     1132.93      9.59 o 
  -1   4   6     1405.65     1543.03     11.57 o 
   0   4   6       21.90       34.69      1.33 o 
   1   4   6      138.82      196.20      4.66 o 
   2   4   6        0.06        4.48      1.05 o 
   3   4   6      108.86      110.63      3.31 o 
   4   4   6        1.22        0.83      1.26 o 
   5   4   6      129.13      137.04      3.02 o 
   6   4   6      296.01      296.86      5.30 o 
   7   4   6        0.00       -1.80      1.80 o 
   8   4   6        4.82        4.73      2.39 o 
 -10   5   6        0.25       -0.74      5.05 o 
  -9   5   6       38.95       46.28      4.74 o 
  -8   5   6       80.32       73.93      4.65 o 
  -7   5   6        8.03        5.69      1.87 o 
  -6   5   6      375.62      339.10      6.00 o 
  -5   5   6     1625.69     1558.49     13.23 o 
  -4   5   6        3.73        3.51      0.99 o 
  -3   5   6       70.98       53.53      1.66 o 
  -2   5   6     5001.68     5427.44     37.19 o 
  -1   5   6      159.02      149.19      3.26 o 
   0   5   6      116.65      132.97      2.38 o 
   1   5   6     4116.15     3882.49     29.08 o 
   2   5   6     1011.43      955.63      9.42 o 
   3   5   6     2421.32     2324.64     22.41 o 
   4   5   6       11.07       13.61      1.65 o 
   5   5   6      457.94      495.92      7.29 o 
   6   5   6      130.33      134.31      5.29 o 
   7   5   6       50.93       49.90      2.89 o 
   8   5   6       32.02       34.01      3.09 o 
 -10   6   6       10.65        5.09      5.25 o 
  -9   6   6       46.76       51.96      5.31 o 
  -8   6   6      123.22      126.85      5.35 o 
  -7   6   6       23.21       36.96      2.78 o 
  -6   6   6      137.03      140.42      3.48 o 
  -5   6   6      272.49      264.35      4.25 o 
  -4   6   6     1110.43     1080.31     10.81 o 
  -3   6   6      130.67      124.41      2.25 o 
  -2   6   6     1351.33     1253.57      9.62 o 
  -1   6   6      814.91      823.16      6.79 o 
   0   6   6      108.85       94.87      2.28 o 
   1   6   6     1405.16     1444.51     11.57 o 
   2   6   6      546.00      504.15      5.62 o 
   3   6   6     1045.75     1062.52     11.73 o 
   4   6   6       57.72       53.10      2.40 o 
   5   6   6       93.14      105.72      3.36 o 
   6   6   6      164.12      164.33      4.75 o 
   7   6   6        0.35       -0.38      2.11 o 
   8   6   6        0.03       -1.08      2.15 o 
 -10   7   6        0.27       -3.94      3.94 o 
  -9   7   6       56.92       62.04      5.63 o 
  -8   7   6      279.77      283.71      6.74 o 
  -7   7   6     1073.36     1076.96     14.65 o 
  -6   7   6       25.71       25.99      1.98 o 
  -5   7   6     1859.10     1841.43     15.94 o 
  -4   7   6       57.21       57.00      1.99 o 
  -3   7   6     1322.96     1282.11     10.03 o 
  -2   7   6      379.01      363.70      5.40 o 
  -1   7   6      132.71      113.55      2.25 o 
   0   7   6       41.16       31.73      1.25 o 
   1   7   6       12.62       10.14      0.98 o 
   2   7   6      186.04      171.18      3.60 o 
   3   7   6      680.15      713.22      8.81 o 
   4   7   6       90.19       97.11      3.18 o 
   5   7   6       96.60      101.20      3.90 o 
   6   7   6      348.29      351.50      8.62 o 
   7   7   6       33.27       38.66      2.73 o 
   8   7   6       38.07       38.65      3.86 o 
 -10   8   6       22.24       20.59      5.20 o 
  -9   8   6       14.95       18.40      4.88 o 
  -8   8   6       14.96       13.96      2.85 o 
  -7   8   6       52.59       71.87      3.67 o 
  -6   8   6      208.09      198.21      4.30 o 
  -5   8   6        1.90        1.67      1.57 o 
  -4   8   6      248.13      226.74      3.32 o 
  -3   8   6        0.02        2.15      0.90 o 
  -2   8   6        9.26        7.93      0.96 o 
  -1   8   6      769.02      707.20      8.09 o 
   0   8   6      678.27      691.44      5.96 o 
   1   8   6      103.19      107.57      2.24 o 
   2   8   6       85.50       84.82      1.78 o 
   3   8   6       29.75       35.95      2.14 o 
   4   8   6      260.86      241.45      4.79 o 
   5   8   6      329.80      298.66      7.07 o 
   6   8   6      117.52      100.04      5.06 o 
   7   8   6       41.99       41.76      3.83 o 
   8   8   6        5.89        0.49      5.05 o 
 -10   9   6       14.72       13.84      5.11 o 
  -9   9   6       85.48       90.74      6.35 o 
  -8   9   6      155.64      158.86      5.55 o 
  -7   9   6       79.87       87.92      3.99 o 
  -6   9   6      193.45      168.65      4.64 o 
  -5   9   6      863.58      851.22      9.87 o 
  -4   9   6      107.71      108.97      2.32 o 
  -3   9   6     1271.36     1230.01      9.44 o 
  -2   9   6      346.20      354.05      4.91 o 
  -1   9   6     1764.88     1689.41     17.03 o 
   0   9   6     1187.74     1116.41      9.26 o 
   1   9   6      470.29      463.68      6.33 o 
   2   9   6      126.73      131.56      2.31 o 
   3   9   6     1864.46     1820.20     18.29 o 
   4   9   6      714.86      728.37     11.10 o 
   5   9   6       19.78       20.73      3.14 o 
   6   9   6       57.90       67.74      4.54 o 
   7   9   6        2.51        6.36      2.92 o 
   8   9   6       52.63       60.58      3.85 o 
  -9  10   6        0.44       -0.37      3.72 o 
  -8  10   6       59.15       61.24      4.02 o 
  -7  10   6        7.01        5.08      2.67 o 
  -6  10   6       11.53        9.89      2.37 o 
  -5  10   6        0.76        1.09      1.52 o 
  -4  10   6        6.53        6.81      1.18 o 
  -3  10   6       19.81       18.64      1.34 o 
  -2  10   6     1991.32     1965.45     15.35 o 
  -1  10   6       60.23       50.58      1.84 o 
   0  10   6      231.21      243.86      3.83 o 
   1  10   6      372.47      371.96      4.46 o 
   2  10   6      216.22      211.07      3.09 o 
   3  10   6      185.79      196.11      5.19 o 
   4  10   6       28.96       31.97      3.05 o 
   5  10   6      182.33      178.50      6.36 o 
   6  10   6       91.76      102.47      5.21 o 
   7  10   6       31.86       41.33      4.39 o 
   8  10   6       47.34       45.33     11.79 o 
  -9  11   6       70.19       74.89      6.90 o 
  -8  11   6       31.10       43.58      3.75 o 
  -7  11   6       23.43       34.33      3.35 o 
  -6  11   6       34.87       26.73      2.94 o 
  -5  11   6        9.09        7.28      2.02 o 
  -4  11   6      106.75      124.44      3.12 o 
  -3  11   6       36.00       34.92      1.62 o 
  -2  11   6       12.37        7.97      1.32 o 
  -1  11   6      531.61      493.82      5.42 o 
   0  11   6      560.54      554.07      5.46 o 
   1  11   6       22.72       20.39      1.51 o 
   2  11   6      464.32      452.54      5.40 o 
   3  11   6     1005.86     1026.00     10.36 o 
   4  11   6      266.75      275.72      8.88 o 
   5  11   6       10.00       16.83      3.32 o 
   6  11   6       15.24       12.89      3.26 o 
   7  11   6        0.10        0.40      3.53 o 
  -9  12   6       58.58       56.77      5.52 o 
  -8  12   6      173.72      161.95      5.82 o 
  -7  12   6      157.23      138.94      5.31 o 
  -6  12   6      112.98      101.91      4.83 o 
  -5  12   6       37.84       25.81      2.61 o 
  -4  12   6       10.72        8.41      1.60 o 
  -3  12   6      285.22      303.83      4.32 o 
  -2  12   6     3770.67     3670.39     29.63 o 
  -1  12   6      650.00      632.71      6.53 o 
   0  12   6      136.08      123.17      2.88 o 
   1  12   6     2087.54     1975.36     17.44 o 
   2  12   6     1643.33     1590.33     14.51 o 
   3  12   6      112.58       96.63      2.65 o 
   4  12   6      176.27      191.77      4.48 o 
   5  12   6      297.66      295.98      8.33 o 
   6  12   6       66.42       80.73      4.97 o 
   7  12   6        5.09        2.52      4.79 o 
  -9  13   6       61.15       60.98      5.64 o 
  -8  13   6       20.06       21.49      3.39 o 
  -7  13   6       42.21       51.79      5.04 o 
  -6  13   6      275.46      268.31      6.98 o 
  -5  13   6      235.13      235.63      5.73 o 
  -4  13   6     1085.08     1095.02     13.80 o 
  -3  13   6      215.96      224.62      4.13 o 
  -2  13   6      125.54      125.20      4.37 o 
  -1  13   6      621.10      585.54      6.32 o 
   0  13   6      364.53      364.58      4.59 o 
   1  13   6      495.36      473.59      6.11 o 
   2  13   6      626.23      617.05      7.36 o 
   3  13   6      485.03      475.59      7.47 o 
   4  13   6        4.84        1.40      1.36 o 
   5  13   6      112.89      101.12      3.53 o 
   6  13   6       10.80       19.17      5.42 o 
   7  13   6       10.27        6.55      5.07 o 
  -9  14   6       24.99       20.62      4.52 o 
  -8  14   6       44.01       49.15      3.99 o 
  -7  14   6       37.50       43.57      3.89 o 
  -6  14   6       55.45       62.45      4.01 o 
  -5  14   6      249.99      268.80      6.65 o 
  -4  14   6      674.66      641.62      9.63 o 
  -3  14   6      492.73      460.73      7.35 o 
  -2  14   6     1567.59     1483.33     14.26 o 
  -1  14   6      287.86      278.56      4.41 o 
   0  14   6       46.97       46.40      2.01 o 
   1  14   6        7.38        1.55      1.52 o 
   2  14   6        5.92        6.79      1.51 o 
   3  14   6      147.39      140.40      3.29 o 
   4  14   6      273.52      284.84      4.94 o 
   5  14   6      218.85      211.77      5.74 o 
   6  14   6      140.47      138.11      4.88 o 
   7  14   6        2.81        0.59      2.87 o 
  -8  15   6        0.01        1.95      2.82 o 
  -7  15   6      259.35      257.02      7.69 o 
  -6  15   6       33.90       26.33      3.34 o 
  -5  15   6        1.16        3.18      2.43 o 
  -4  15   6       30.71       30.24      2.72 o 
  -3  15   6      806.93      756.51     10.83 o 
  -2  15   6      155.29      155.46      3.94 o 
  -1  15   6        7.52        5.60      1.53 o 
   0  15   6      125.69      122.72      3.01 o 
   1  15   6      146.02      148.05      3.82 o 
   2  15   6      511.46      509.86      8.18 o 
   3  15   6       69.11       58.66      2.99 o 
   4  15   6       15.03       14.80      2.09 o 
   5  15   6        2.46        2.63      1.94 o 
   6  15   6      173.07      175.37      8.20 o 
  -8  16   6        6.37        7.37      3.75 o 
  -7  16   6        0.30        5.52      3.18 o 
  -6  16   6        4.12        5.08      2.78 o 
  -5  16   6       24.21       18.27      3.01 o 
  -4  16   6      209.09      201.68      5.68 o 
  -3  16   6      471.89      448.12      7.94 o 
  -2  16   6        0.88       -1.13      1.78 o 
  -1  16   6      260.49      244.74      5.12 o 
   0  16   6       66.90       60.35      2.54 o 
   1  16   6      229.53      218.61      5.22 o 
   2  16   6        2.74        3.32      1.75 o 
   3  16   6      270.80      258.97      4.96 o 
   4  16   6       22.17       28.76      2.53 o 
   5  16   6       92.65      102.38      3.64 o 
   6  16   6       56.33       59.85      3.25 o 
  -8  17   6        8.26        6.21      3.80 o 
  -7  17   6      170.39      159.65      7.37 o 
  -6  17   6       28.49       32.07      4.32 o 
  -5  17   6       56.03       53.19      4.01 o 
  -4  17   6       99.88       99.50      4.28 o 
  -3  17   6      286.79      264.47      6.41 o 
  -2  17   6        5.88        3.99      2.36 o 
  -1  17   6       11.81        8.70      2.01 o 
   0  17   6       76.61       72.15      2.94 o 
   1  17   6       31.74       30.49      2.16 o 
   2  17   6       60.81       69.67      3.07 o 
   3  17   6      277.43      297.79      5.72 o 
   4  17   6        2.16        2.25      2.10 o 
   5  17   6        6.19        8.98      2.26 o 
   6  17   6        1.01        5.22      2.36 o 
  -7  18   6       24.03       29.16      4.53 o 
  -6  18   6       31.66       26.82      4.36 o 
  -5  18   6       44.23       39.19      4.04 o 
  -4  18   6      108.35      112.77      5.16 o 
  -3  18   6      334.25      326.82      8.32 o 
  -2  18   6        0.10       -1.15      2.13 o 
  -1  18   6        1.24        0.35      2.12 o 
   0  18   6      348.88      331.74      7.08 o 
   1  18   6      410.13      382.81      6.61 o 
   2  18   6        2.83        3.77      2.24 o 
   3  18   6      136.37      137.50      4.56 o 
   4  18   6        1.90        3.82      2.49 o 
   5  18   6       22.56       21.21      3.06 o 
  -7  19   6        5.61        3.97      3.42 o 
  -6  19   6        1.27        1.19      3.41 o 
  -5  19   6        7.84       -0.46      3.39 o 
  -4  19   6        1.55        1.43      2.78 o 
  -3  19   6       26.00       23.94      3.31 o 
  -2  19   6       44.33       38.13      3.60 o 
  -1  19   6      102.00       95.44      4.48 o 
   0  19   6       76.99       79.17      4.08 o 
   1  19   6      383.16      390.48      7.23 o 
   2  19   6      425.58      422.17      8.60 o 
   3  19   6       86.79       87.47      4.28 o 
   4  19   6      135.32      128.38      5.27 o 
   5  19   6       36.14       44.54      3.50 o 
  -6  20   6       57.05       60.24      5.89 o 
  -5  20   6       11.49       19.26      4.72 o 
  -4  20   6       13.72       18.74      3.84 o 
  -3  20   6       80.86       81.08      4.75 o 
  -2  20   6      104.57      116.06      5.28 o 
  -1  20   6      216.40      213.71      7.25 o 
   0  20   6       22.51       20.24      3.34 o 
   1  20   6      102.06      105.85      3.98 o 
   2  20   6       19.23       13.89      3.84 o 
   3  20   6       18.57       13.74      3.35 o 
   4  20   6       34.01       31.03      6.09 o 
   5  20   6        2.81        2.51      3.20 o 
  -6  21   6      147.70      167.28      8.40 o 
  -5  21   6      225.11      239.43      9.65 o 
  -4  21   6      153.77      146.02      7.23 o 
  -3  21   6        3.66        4.52      3.47 o 
  -2  21   6       24.09       21.42      4.12 o 
  -1  21   6      104.48      101.43      5.44 o 
   0  21   6        0.88       -1.14      2.48 o 
   1  21   6        1.87       -1.69      1.69 o 
   2  21   6      125.13      120.75      6.77 o 
   3  21   6       12.64       13.89      3.76 o 
   4  21   6       26.04       30.43      4.86 o 
  -5  22   6        3.07       -2.66      5.02 o 
  -4  22   6        3.36        2.94      4.62 o 
  -3  22   6        2.37        3.86      3.64 o 
  -2  22   6        1.69       -2.99      2.99 o 
  -1  22   6       12.39       16.45      3.83 o 
   0  22   6        0.63        1.47      3.18 o 
   1  22   6        5.07        1.19      3.56 o 
   2  22   6        3.06        5.71      4.41 o 
   3  22   6        0.18        1.83      3.81 o 
  -5  23   6        2.90        1.63      4.52 o 
  -4  23   6        8.47        6.22      4.51 o 
  -3  23   6       11.81       16.37      4.51 o 
  -2  23   6       57.09       46.62      5.14 o 
  -1  23   6        6.84        1.19      3.74 o 
   0  23   6       75.37       76.35      6.46 o 
   1  23   6      128.62      111.19      6.63 o 
   2  23   6      187.63      204.87     10.20 o 
   3  23   6       22.16       17.55      4.94 o 
  -4  24   6       22.88       23.35      5.57 o 
  -3  24   6        0.56        4.75      4.26 o 
  -2  24   6        7.58        7.72      3.87 o 
  -1  24   6        8.72        4.55      4.27 o 
   0  24   6       12.76       19.02      4.21 o 
   1  24   6        0.80       -2.43      2.43 o 
   2  24   6        6.39       15.12      5.30 o 
  -2  25   6       19.87       27.87      5.04 o 
  -1  25   6       14.87        6.23      4.35 o 
   0  25   6      129.53      133.97      7.84 o 
 -10   1   7      124.79      122.72      8.67 o 
  -9   1   7       13.84       11.36      4.63 o 
  -8   1   7       19.49       22.27      4.07 o 
  -7   1   7      119.30      139.93      4.82 o 
  -6   1   7      506.09      476.75      7.90 o 
  -5   1   7     2741.16     2574.03     21.77 o 
  -4   1   7      864.37      790.96     14.07 o 
  -3   1   7       61.13       68.21      1.96 o 
  -2   1   7       37.82       36.20      1.90 o 
  -1   1   7      295.73      311.46      3.63 o 
   0   1   7      449.19      454.35      5.62 o 
   1   1   7     1511.49     1409.74     13.28 o 
   2   1   7      323.57      338.72      4.41 o 
   3   1   7       25.41       31.07      1.83 o 
   4   1   7       10.46        6.71      1.54 o 
   5   1   7       85.66       91.04      3.09 o 
   6   1   7       88.82       99.04      3.47 o 
   7   1   7      192.57      198.33      5.55 o 
   8   1   7       84.24       95.59      4.40 o 
 -10   2   7       19.09       20.94      6.36 o 
  -9   2   7       75.43       80.26      9.59 o 
  -8   2   7       57.30       45.45      4.76 o 
  -7   2   7        8.33        7.83      2.49 o 
  -6   2   7      422.70      408.02      6.08 o 
  -5   2   7      326.34      339.16      4.86 o 
  -4   2   7      623.38      650.80      8.16 o 
  -3   2   7     1953.92     2037.43     15.35 o 
  -2   2   7     1773.43     1875.25     14.51 o 
  -1   2   7      185.57      174.52      2.58 o 
   0   2   7     1044.85      901.54      7.84 o 
   1   2   7      584.91      533.77      7.03 o 
   2   2   7      866.72      852.56      8.50 o 
   3   2   7       39.29       36.83      1.50 o 
   4   2   7        4.47        0.72      1.48 o 
   5   2   7        0.79        2.55      1.62 o 
   6   2   7      140.13      148.11      3.92 o 
   7   2   7        0.52       -2.10      2.10 o 
   8   2   7        1.87       -0.19      2.29 o 
 -10   3   7        0.69       -2.97      5.13 o 
  -9   3   7        1.32        2.52      4.48 o 
  -8   3   7       15.13       10.79      3.25 o 
  -7   3   7      100.65       89.35      4.10 o 
  -6   3   7      681.80      670.26      8.53 o 
  -5   3   7       19.37       17.51      1.69 o 
  -4   3   7      541.41      539.77      8.61 o 
  -3   3   7       48.41       53.98      2.05 o 
  -2   3   7     2058.69     2080.93     16.48 o 
  -1   3   7     2940.04     3037.19     23.56 o 
   0   3   7     2639.20     2586.19     20.13 o 
   1   3   7     1682.55     1515.59     12.87 o 
   2   3   7      534.54      557.81      6.94 o 
   3   3   7     1231.95     1242.87     11.65 o 
   4   3   7       88.14       85.96      2.78 o 
   5   3   7      120.23      119.07      3.60 o 
   6   3   7        7.15       11.08      1.92 o 
   7   3   7        1.35       -0.06      2.06 o 
   8   3   7        0.85        3.02      2.33 o 
 -10   4   7        3.66        3.92      5.43 o 
  -9   4   7      197.35      217.60     10.07 o 
  -8   4   7      280.75      263.31      7.92 o 
  -7   4   7       65.84       65.90      3.97 o 
  -6   4   7       35.06       38.12      2.12 o 
  -5   4   7     1387.24     1352.46     12.25 o 
  -4   4   7      415.17      393.16      4.92 o 
  -3   4   7      639.61      613.78      6.28 o 
  -2   4   7       13.51       15.23      1.37 o 
  -1   4   7      103.91       77.64      2.12 o 
   0   4   7     2376.07     2292.14     17.60 o 
   1   4   7     1486.35     1448.90     12.48 o 
   2   4   7      686.85      634.64      6.64 o 
   3   4   7      393.72      384.15      4.97 o 
   4   4   7      213.76      183.89      3.35 o 
   5   4   7        1.70       -0.45      1.62 o 
   6   4   7      325.24      357.60      6.07 o 
   7   4   7       83.84       92.59      4.51 o 
   8   4   7        3.60        0.66      3.58 o 
 -10   5   7        0.74        1.37      5.26 o 
  -9   5   7       58.05       55.13      6.29 o 
  -8   5   7      562.92      570.16     11.99 o 
  -7   5   7        6.60        5.93      2.05 o 
  -6   5   7      105.15      109.85      3.80 o 
  -5   5   7       99.02       98.31      2.68 o 
  -4   5   7     1349.45     1337.41     12.09 o 
  -3   5   7      220.42      228.13      3.79 o 
  -2   5   7      298.58      274.33      3.37 o 
  -1   5   7      650.99      727.68      6.87 o 
   0   5   7      364.15      385.28      4.70 o 
   1   5   7      406.39      381.12      4.65 o 
   2   5   7       87.36      102.48      2.26 o 
   3   5   7      189.54      173.07      3.31 o 
   4   5   7      241.49      216.30      4.47 o 
   5   5   7      241.23      233.26      4.87 o 
   6   5   7      512.44      507.84     10.86 o 
   7   5   7        0.60       -0.89      1.90 o 
   8   5   7        3.02        0.41      2.91 o 
 -10   6   7       24.28       21.52      5.50 o 
  -9   6   7       18.77       38.88      6.78 o 
  -8   6   7       61.12       51.69      4.77 o 
  -7   6   7       92.49      102.79      3.86 o 
  -6   6   7      226.94      221.26      4.36 o 
  -5   6   7     1111.67     1103.97     11.44 o 
  -4   6   7      312.05      302.55      4.34 o 
  -3   6   7       23.93       21.81      1.38 o 
  -2   6   7      907.04      953.30      8.93 o 
  -1   6   7       12.72        4.28      0.95 o 
   0   6   7      524.09      513.33      5.40 o 
   1   6   7       42.08       48.90      1.66 o 
   2   6   7       16.86       18.30      1.26 o 
   3   6   7      591.03      589.92      6.82 o 
   4   6   7       10.43        6.74      1.88 o 
   5   6   7       81.22       72.19      3.31 o 
   6   6   7      178.96      172.72      7.08 o 
   7   6   7        0.00       -2.49      2.49 o 
   8   6   7        2.31        0.89      2.36 o 
 -10   7   7        4.56        0.59      4.56 o 
  -9   7   7        7.50        7.82      4.59 o 
  -8   7   7      138.55      136.42      6.58 o 
  -7   7   7       33.33       35.04      2.98 o 
  -6   7   7        0.01        0.41      1.52 o 
  -5   7   7       33.43       29.80      2.38 o 
  -4   7   7      633.16      624.57      7.00 o 
  -3   7   7       61.66       65.42      2.01 o 
  -2   7   7      708.74      690.39      6.42 o 
  -1   7   7      100.37      104.78      2.27 o 
   0   7   7        3.25        7.70      1.04 o 
   1   7   7      661.90      622.38      6.08 o 
   2   7   7      156.29      163.73      3.63 o 
   3   7   7      218.67      221.19      4.32 o 
   4   7   7       43.34       39.81      2.64 o 
   5   7   7      575.28      547.05      9.29 o 
   6   7   7       25.15       27.22      3.19 o 
   7   7   7       20.89       19.03      4.40 o 
 -10   8   7       56.63       62.04      6.95 o 
  -9   8   7       35.07       23.90      5.24 o 
  -8   8   7        0.02       -2.62      2.62 o 
  -7   8   7      168.86      179.26      5.55 o 
  -6   8   7       39.53       38.34      2.47 o 
  -5   8   7      229.51      216.76      4.47 o 
  -4   8   7       19.16       16.32      1.51 o 
  -3   8   7     1592.47     1560.83     12.86 o 
  -2   8   7     1209.26     1192.09     11.12 o 
  -1   8   7        0.25        1.50      1.02 o 
   0   8   7       22.65       18.44      1.20 o 
   1   8   7      249.56      243.80      3.69 o 
   2   8   7      292.99      272.12      4.11 o 
   3   8   7       69.95       72.40      2.56 o 
   4   8   7      271.31      296.35      6.46 o 
   5   8   7      290.92      282.92      8.61 o 
   6   8   7       57.63       52.11      3.97 o 
   7   8   7        7.52       15.07      4.06 o 
  -9   9   7        0.02       -1.69      4.36 o 
  -8   9   7        3.22        3.04      2.57 o 
  -7   9   7      234.09      223.07      6.37 o 
  -6   9   7      115.47      109.54      4.33 o 
  -5   9   7      269.49      238.59      5.57 o 
  -4   9   7        6.90        7.90      1.23 o 
  -3   9   7      254.80      250.36      3.92 o 
  -2   9   7       58.73       50.29      2.08 o 
  -1   9   7      429.62      438.31      5.51 o 
   0   9   7      299.07      281.78      3.85 o 
   1   9   7      646.63      592.66      7.28 o 
   2   9   7     1157.74     1143.28     12.59 o 
   3   9   7       21.26       15.48      2.28 o 
   4   9   7     1027.48      986.13     15.05 o 
   5   9   7       74.70       88.94      4.77 o 
   6   9   7       62.82       70.79      4.48 o 
   7   9   7      168.69      190.52      6.84 o 
  -9  10   7      133.41      145.58      8.94 o 
  -8  10   7       24.12       25.86      3.24 o 
  -7  10   7       49.98       56.29      4.04 o 
  -6  10   7        2.59        0.20      1.98 o 
  -5  10   7        0.08       -1.74      1.74 o 
  -4  10   7       46.60       59.33      2.04 o 
  -3  10   7     1218.90     1183.31      9.79 o 
  -2  10   7      678.20      687.26      6.92 o 
  -1  10   7       51.58       54.26      1.93 o 
   0  10   7      178.99      164.68      2.92 o 
   1  10   7      230.63      233.22      4.65 o 
   2  10   7       35.91       26.30      2.04 o 
   3  10   7       51.12       46.39      2.07 o 
   4  10   7      368.89      373.84      8.25 o 
   5  10   7      454.91      473.72     10.56 o 
   6  10   7      114.29      106.38      6.23 o 
   7  10   7       13.85       17.86      3.59 o 
  -9  11   7        6.12       14.53      5.18 o 
  -8  11   7        0.00       -1.08      2.65 o 
  -7  11   7       10.95       16.31      2.99 o 
  -6  11   7      218.02      240.42      6.45 o 
  -5  11   7       68.09       72.63      3.67 o 
  -4  11   7      763.90      752.94      9.62 o 
  -3  11   7      163.49      182.78      3.36 o 
  -2  11   7     1766.03     1719.41     14.86 o 
  -1  11   7      115.57      115.73      2.42 o 
   0  11   7     1427.70     1443.72     11.53 o 
   1  11   7      246.90      224.20      3.82 o 
   2  11   7     1428.90     1364.93     13.89 o 
   3  11   7       28.73       27.94      1.79 o 
   4  11   7       74.09       64.94      3.99 o 
   5  11   7       78.15       89.43      6.25 o 
   6  11   7       40.50       34.71      3.91 o 
   7  11   7        0.77        0.62      3.55 o 
  -9  12   7       13.58       22.07      5.48 o 
  -8  12   7        1.33        4.28      3.04 o 
  -7  12   7        2.08        1.71      2.52 o 
  -6  12   7      116.96      127.77      5.38 o 
  -5  12   7       65.30       78.29      3.85 o 
  -4  12   7      294.89      295.51      5.45 o 
  -3  12   7      169.40      162.95      3.64 o 
  -2  12   7        4.27        3.70      1.29 o 
  -1  12   7      841.76      878.71      9.29 o 
   0  12   7      211.13      199.12      3.81 o 
   1  12   7        0.11        0.09      1.45 o 
   2  12   7       86.48       94.12      3.29 o 
   3  12   7       12.69       14.36      2.27 o 
   4  12   7       64.79       56.81      2.95 o 
   5  12   7      197.21      197.50      6.91 o 
   6  12   7        0.50       -2.84      2.84 o 
   7  12   7       19.17       24.25      5.91 o 
  -9  13   7       21.97       33.38      6.12 o 
  -8  13   7      147.50      168.61      8.00 o 
  -7  13   7       10.43       10.44      3.20 o 
  -6  13   7        0.01       -0.44      2.42 o 
  -5  13   7      164.60      178.72      5.52 o 
  -4  13   7        6.88        5.12      2.08 o 
  -3  13   7       95.90       83.28      3.61 o 
  -2  13   7      247.87      234.38      4.55 o 
  -1  13   7       34.28       26.76      1.81 o 
   0  13   7      371.45      349.03      5.04 o 
   1  13   7      253.25      240.26      4.66 o 
   2  13   7       48.95       45.86      2.30 o 
   3  13   7      377.04      394.00      5.92 o 
   4  13   7       12.88       11.63      1.74 o 
   5  13   7       37.35       46.84      4.66 o 
   6  13   7      104.93      108.19      7.52 o 
  -8  14   7        2.29        4.36      3.10 o 
  -7  14   7       29.26       44.74      4.27 o 
  -6  14   7        0.83        7.36      2.73 o 
  -5  14   7      446.74      454.04      9.43 o 
  -4  14   7       30.74       25.70      2.59 o 
  -3  14   7       26.51       36.20      2.48 o 
  -2  14   7      124.07      126.23      3.73 o 
  -1  14   7      702.67      697.78      8.01 o 
   0  14   7       50.31       50.31      2.10 o 
   1  14   7        1.88        1.03      1.48 o 
   2  14   7      335.20      327.32      5.60 o 
   3  14   7        1.55        4.36      1.72 o 
   4  14   7        0.02        1.07      1.74 o 
   5  14   7       12.37        3.99      3.89 o 
   6  14   7        4.21        6.67      5.10 o 
  -8  15   7       39.96       36.03      4.45 o 
  -7  15   7       60.30       50.12      4.46 o 
  -6  15   7      416.55      360.47      9.20 o 
  -5  15   7       16.30       22.29      3.78 o 
  -4  15   7      114.11      114.31      4.16 o 
  -3  15   7        0.18       -1.43      2.22 o 
  -2  15   7      224.19      191.01      5.26 o 
  -1  15   7        8.52        3.07      1.69 o 
   0  15   7       21.11       20.47      1.76 o 
   1  15   7       79.50       71.41      3.34 o 
   2  15   7        8.23       13.43      2.05 o 
   3  15   7        0.27       -1.71      1.71 o 
   4  15   7        1.11       -0.70      1.63 o 
   5  15   7       24.21       22.60      3.09 o 
   6  15   7       50.74       60.20      3.90 o 
  -8  16   7       10.62       14.66      4.02 o 
  -7  16   7      127.11      147.13      6.52 o 
  -6  16   7       41.96       38.65      4.05 o 
  -5  16   7        0.02        2.63      2.81 o 
  -4  16   7        2.55        3.82      2.31 o 
  -3  16   7      203.23      197.90      5.91 o 
  -2  16   7      215.82      221.26      5.13 o 
  -1  16   7      127.56      136.65      4.10 o 
   0  16   7       23.28       21.79      1.96 o 
   1  16   7       56.91       61.78      3.00 o 
   2  16   7      238.51      232.92      6.02 o 
   3  16   7        9.44        7.20      2.06 o 
   4  16   7       36.37       33.57      2.67 o 
   5  16   7       18.17       19.90      2.32 o 
   6  16   7        2.64        1.68      2.53 o 
  -7  17   7       10.86       11.05      3.82 o 
  -6  17   7        6.95        8.13      3.15 o 
  -5  17   7        3.69        4.20      2.93 o 
  -4  17   7      345.18      321.88      8.20 o 
  -3  17   7      200.27      199.93      6.07 o 
  -2  17   7       22.30       21.56      2.97 o 
  -1  17   7      208.79      196.14      5.81 o 
   0  17   7      785.58      792.83     11.23 o 
   1  17   7      742.02      757.80     12.01 o 
   2  17   7      548.10      522.49      8.89 o 
   3  17   7        0.16       -1.70      1.91 o 
   4  17   7      121.09      139.69      5.03 o 
   5  17   7       74.52       87.57      3.77 o 
  -7  18   7       68.48       85.25      6.16 o 
  -6  18   7       43.48       48.19      5.18 o 
  -5  18   7       34.80       23.27      3.96 o 
  -4  18   7        2.98        2.41      4.79 o 
  -3  18   7        5.84        3.42      2.49 o 
  -2  18   7       69.74       59.54      4.06 o 
  -1  18   7       18.51       24.25      2.98 o 
   0  18   7       42.87       40.18      3.31 o 
   1  18   7      208.23      202.90      6.51 o 
   2  18   7        3.45        7.29      2.48 o 
   3  18   7       18.63       26.53      2.99 o 
   4  18   7      177.46      190.78      6.03 o 
   5  18   7       48.67       46.33      4.32 o 
  -7  19   7        1.42        0.49      3.68 o 
  -6  19   7      350.10      366.57     11.83 o 
  -5  19   7       18.67       10.46      5.78 o 
  -4  19   7       50.54       63.36      6.33 o 
  -3  19   7       15.40       10.09      2.96 o 
  -2  19   7       28.87       34.12      3.60 o 
  -1  19   7       21.58       23.80      3.47 o 
   0  19   7      217.77      215.85      7.03 o 
   1  19   7       58.85       62.63      5.25 o 
   2  19   7       13.93       15.57      3.05 o 
   3  19   7      211.68      243.75      7.63 o 
   4  19   7        6.13        5.51      2.84 o 
  -6  20   7       13.44       17.36      5.56 o 
  -5  20   7      116.18      121.44      8.71 o 
  -4  20   7      113.30      112.56      8.89 o 
  -3  20   7       27.45       20.85      4.00 o 
  -2  20   7        0.02       -0.91      3.01 o 
  -1  20   7       64.14       60.49      4.50 o 
   0  20   7       30.24       34.92      3.96 o 
   1  20   7        1.68        2.43      3.15 o 
   2  20   7       64.40       60.05      5.33 o 
   3  20   7       36.60       45.20      5.21 o 
   4  20   7        2.68       -1.32      3.46 o 
  -6  21   7        8.99       13.38      5.15 o 
  -5  21   7        7.24        8.82      4.74 o 
  -4  21   7       28.87       37.18      6.49 o 
  -3  21   7       47.14       48.37      4.96 o 
  -2  21   7       21.92       19.16      3.60 o 
  -1  21   7       14.48       10.56      3.56 o 
   0  21   7        9.25       10.09      3.38 o 
   1  21   7        1.00       -3.98      3.98 o 
   2  21   7        0.05        1.71      4.00 o 
   3  21   7       14.73       28.26      5.79 o 
  -5  22   7       57.00       56.75      7.17 o 
  -4  22   7      105.60      116.83      9.42 o 
  -3  22   7        2.68        6.20      3.73 o 
  -2  22   7        8.01       10.74      3.74 o 
  -1  22   7       47.18       49.31      6.14 o 
   0  22   7      114.91      117.36      7.14 o 
   1  22   7        7.09        6.34      4.50 o 
   2  22   7      138.63      141.81      8.66 o 
   3  22   7       51.83       50.63      7.06 o 
  -4  23   7        2.85       -0.22      5.05 o 
  -3  23   7       28.07       48.22      5.84 o 
  -2  23   7       75.58       69.41      5.81 o 
  -1  23   7       55.24       65.54      6.10 o 
   0  23   7        8.61        7.64      3.58 o 
   1  23   7        0.00       -1.65      4.16 o 
   2  23   7       63.05       58.92      7.54 o 
  -3  24   7      104.98      110.19      9.38 o 
  -2  24   7       32.94       39.62      6.37 o 
  -1  24   7       80.91       94.69      7.62 o 
   0  24   7        0.30        0.40      3.41 o 
 -10   0   8       71.09       74.98     14.63 o 
  -9   0   8        0.04       -4.95      5.87 o 
  -8   0   8      101.21      106.42      8.66 o 
  -7   0   8      183.66      192.83     10.57 o 
  -6   0   8     1733.57     1856.24     33.54 o 
  -5   0   8     2824.87     2818.50     32.54 o 
  -4   0   8      476.62      483.14      8.69 o 
  -3   0   8       16.00       12.27      1.97 o 
  -2   0   8     1888.79     1771.00     21.78 o 
  -1   0   8        3.11        2.35      0.99 o 
   0   0   8      290.62      338.91      6.34 o 
   1   0   8     1409.85     1380.23     19.13 o 
   2   0   8      246.36      260.71      6.48 o 
   3   0   8      392.98      344.69      8.37 o 
   4   0   8        1.78       -2.11      2.11 o 
   5   0   8       38.18       46.59      3.78 o 
   6   0   8      195.27      195.26      6.28 o 
   7   0   8       28.40       30.07      3.62 o 
 -10   1   8        0.05        4.53      7.23 o 
  -9   1   8       10.84       -1.25      4.89 o 
  -8   1   8       57.51       51.60      5.50 o 
  -7   1   8       94.21       95.26      4.71 o 
  -6   1   8        0.01        0.92      1.88 o 
  -5   1   8      405.95      394.17      5.57 o 
  -4   1   8       90.25       98.63      2.49 o 
  -3   1   8     2978.66     3049.47     22.22 o 
  -2   1   8        5.19        3.00      0.91 o 
  -1   1   8       43.65       56.39      1.71 o 
   0   1   8       16.03       16.47      1.26 o 
   1   1   8      380.64      379.99      5.66 o 
   2   1   8     1000.42      979.74     10.10 o 
   3   1   8       88.38       76.24      2.82 o 
   4   1   8        6.19        1.48      1.58 o 
   5   1   8        8.35        7.46      1.76 o 
   6   1   8      213.67      218.47      4.69 o 
   7   1   8       28.87       22.51      2.49 o 
 -10   2   8        5.31       -3.94      5.82 o 
  -9   2   8       12.15       14.66      5.72 o 
  -8   2   8      460.01      437.64     11.27 o 
  -7   2   8      617.54      608.02     11.18 o 
  -6   2   8       32.51       35.12      2.71 o 
  -5   2   8      348.16      345.42      4.79 o 
  -4   2   8        3.57        6.43      1.35 o 
  -3   2   8      218.58      219.00      3.81 o 
  -2   2   8      480.14      480.28      5.07 o 
  -1   2   8       98.99       92.34      2.02 o 
   0   2   8       29.20       33.67      1.55 o 
   1   2   8     3195.51     3067.77     23.80 o 
   2   2   8      339.79      356.82      6.48 o 
   3   2   8      282.69      271.90      5.16 o 
   4   2   8      148.06      131.52      3.67 o 
   5   2   8      123.50      135.82      3.64 o 
   6   2   8      248.45      266.76      5.07 o 
   7   2   8       24.13       28.16      2.92 o 
 -10   3   8        1.30        5.92      6.81 o 
  -9   3   8       93.62       88.75      8.61 o 
  -8   3   8       13.86       15.68      4.25 o 
  -7   3   8      439.37      435.61      9.33 o 
  -6   3   8      413.33      456.13      7.87 o 
  -5   3   8       21.86       17.19      1.77 o 
  -4   3   8      577.79      539.34      6.08 o 
  -3   3   8      938.66      867.84      8.36 o 
  -2   3   8       87.51       82.13      2.08 o 
  -1   3   8      222.68      185.72      3.23 o 
   0   3   8     1717.55     1591.04     13.71 o 
   1   3   8       15.79       22.52      1.31 o 
   2   3   8     1472.62     1413.49     13.80 o 
   3   3   8      249.47      262.69      4.36 o 
   4   3   8       99.61       85.67      2.80 o 
   5   3   8       99.26       87.62      3.82 o 
   6   3   8      291.01      296.73      6.38 o 
   7   3   8       44.44       37.94      2.93 o 
 -10   4   8       29.22       41.27      8.66 o 
  -9   4   8        1.21       -2.17      5.80 o 
  -8   4   8       62.88       77.27      6.03 o 
  -7   4   8        0.19       -0.22      2.69 o 
  -6   4   8       95.89       97.86      3.49 o 
  -5   4   8       90.36       86.60      3.08 o 
  -4   4   8      103.01      100.07      2.77 o 
  -3   4   8       11.87       13.70      1.45 o 
  -2   4   8       56.71       49.42      1.74 o 
  -1   4   8      152.79      165.16      3.08 o 
   0   4   8       15.52       22.29      1.49 o 
   1   4   8      470.24      481.28      6.15 o 
   2   4   8       13.44        9.11      1.37 o 
   3   4   8      175.23      168.29      3.33 o 
   4   4   8        1.45        2.63      1.24 o 
   5   4   8      225.52      197.08      4.81 o 
   6   4   8       29.60       33.33      2.85 o 
   7   4   8        6.67        6.32      2.24 o 
 -10   5   8        9.36       11.21      6.03 o 
  -9   5   8       83.15       71.53      7.14 o 
  -8   5   8       28.32       26.34      4.71 o 
  -7   5   8        0.03        1.47      2.75 o 
  -6   5   8       62.72       53.00      2.81 o 
  -5   5   8      362.17      358.18      5.75 o 
  -4   5   8     1548.09     1509.47     13.96 o 
  -3   5   8      206.50      171.85      3.47 o 
  -2   5   8     1334.61     1296.55     11.21 o 
  -1   5   8     1151.20     1092.48      9.68 o 
   0   5   8     1481.90     1472.60     12.14 o 
   1   5   8      192.44      190.25      3.29 o 
   2   5   8       26.66       18.62      1.49 o 
   3   5   8      533.79      533.10      7.81 o 
   4   5   8       11.25        1.53      1.46 o 
   5   5   8       40.16       32.85      3.24 o 
   6   5   8       93.59       94.17      4.10 o 
   7   5   8       45.30       47.61      2.93 o 
 -10   6   8        0.04       -4.90      4.90 o 
  -9   6   8        0.60        5.96      7.41 o 
  -8   6   8      133.69      143.73      7.63 o 
  -7   6   8       80.77       58.13      3.85 o 
  -6   6   8        0.88       -0.72      1.58 o 
  -5   6   8        0.72        0.34      1.58 o 
  -4   6   8      838.30      828.32      8.60 o 
  -3   6   8      378.84      371.64      4.98 o 
  -2   6   8      307.97      289.08      4.30 o 
  -1   6   8        0.89        0.73      1.02 o 
   0   6   8      463.28      436.35      5.39 o 
   1   6   8      201.86      186.11      3.36 o 
   2   6   8       16.65       13.87      1.49 o 
   3   6   8       73.48       76.45      2.33 o 
   4   6   8        2.91        0.73      1.53 o 
   5   6   8       67.06       68.43      3.21 o 
   6   6   8       18.75       30.63      4.44 o 
   7   6   8       17.84       12.14      2.96 o 
 -10   7   8      125.95      145.87     12.32 o 
  -9   7   8       86.82       96.35      7.92 o 
  -8   7   8       53.75       56.14      5.69 o 
  -7   7   8      176.25      148.22      6.28 o 
  -6   7   8        1.95        0.43      1.67 o 
  -5   7   8      338.65      322.86      6.80 o 
  -4   7   8        0.14        0.44      1.37 o 
  -3   7   8       41.60       39.91      1.90 o 
  -2   7   8      754.14      706.27      7.38 o 
  -1   7   8       94.85      111.58      2.46 o 
   0   7   8        0.20       -0.58      1.03 o 
   1   7   8       81.73       69.78      3.49 o 
   2   7   8       15.61       13.34      1.57 o 
   3   7   8       45.32       44.67      1.91 o 
   4   7   8      545.48      516.70      9.65 o 
   5   7   8      412.41      396.85      9.19 o 
   6   7   8      240.84      279.88      9.92 o 
   7   7   8       20.81       22.78      3.05 o 
  -9   8   8        2.14        2.85      5.25 o 
  -8   8   8       32.82       28.64      4.05 o 
  -7   8   8      123.66      122.15      5.23 o 
  -6   8   8       30.14       27.44      2.74 o 
  -5   8   8       43.92       41.58      3.04 o 
  -4   8   8       35.55       30.29      1.95 o 
  -3   8   8      171.52      173.25      3.23 o 
  -2   8   8      573.02      585.27      6.77 o 
  -1   8   8       68.25       74.98      2.16 o 
   0   8   8     1755.45     1750.49     15.72 o 
   1   8   8     1496.27     1401.82     14.28 o 
   2   8   8      867.45      852.76      9.63 o 
   3   8   8       24.19       25.23      1.83 o 
   4   8   8        0.26        4.94      2.45 o 
   5   8   8        7.11        5.15      2.88 o 
   6   8   8       92.87       96.51      6.52 o 
   7   8   8       46.53       50.85      5.82 o 
  -9   9   8      103.18      106.05      8.22 o 
  -8   9   8       28.88       16.77      3.81 o 
  -7   9   8      178.02      183.67      6.34 o 
  -6   9   8       10.48        9.54      2.31 o 
  -5   9   8       11.81       10.39      2.15 o 
  -4   9   8       44.41       55.26      2.42 o 
  -3   9   8      845.77      851.35      8.30 o 
  -2   9   8     2160.40     2098.62     18.17 o 
  -1   9   8       51.63       57.34      2.03 o 
   0   9   8      335.56      328.98      4.42 o 
   1   9   8       87.41       89.56      3.10 o 
   2   9   8     1339.04     1292.19     13.95 o 
   3   9   8       81.26       71.94      2.75 o 
   4   9   8      525.38      526.72     10.12 o 
   5   9   8       90.76       92.09      4.94 o 
   6   9   8        6.18        2.78      3.23 o 
   7   9   8       15.14       16.16      4.31 o 
  -9  10   8        1.43       -4.46      4.46 o 
  -8  10   8        0.95        2.87      3.23 o 
  -7  10   8        6.79        1.69      2.87 o 
  -6  10   8      205.72      224.93      5.95 o 
  -5  10   8       58.19       54.41      3.09 o 
  -4  10   8       55.97       45.43      2.87 o 
  -3  10   8        5.47        8.97      1.41 o 
  -2  10   8       47.73       59.15      2.58 o 
  -1  10   8      156.94      151.53      3.24 o 
   0  10   8        2.61       -0.50      1.29 o 
   1  10   8       24.96       33.56      2.23 o 
   2  10   8       89.22       92.50      3.14 o 
   3  10   8      751.18      744.56      9.97 o 
   4  10   8       43.87       48.58      3.72 o 
   5  10   8       18.25       16.76      3.34 o 
   6  10   8       30.00       27.98      3.79 o 
   7  10   8        5.52        5.59      3.22 o 
  -9  11   8        3.99       11.00      5.12 o 
  -8  11   8        8.66        5.89      3.58 o 
  -7  11   8        9.42        6.90      3.03 o 
  -6  11   8        1.12       -1.39      2.30 o 
  -5  11   8        0.72       -0.73      1.86 o 
  -4  11   8        2.51       -0.07      1.89 o 
  -3  11   8      933.45      908.16     10.32 o 
  -2  11   8      543.88      551.00      6.55 o 
  -1  11   8       42.82       48.40      2.12 o 
   0  11   8        0.10       -1.25      1.25 o 
   1  11   8      909.71      923.37     12.14 o 
   2  11   8      474.66      497.89      7.49 o 
   3  11   8        7.96       11.81      2.02 o 
   4  11   8       58.16       56.94      3.98 o 
   5  11   8       63.84       66.47      4.52 o 
   6  11   8       11.13       10.17      3.21 o 
  -9  12   8       33.38       44.74      7.69 o 
  -8  12   8       19.92       17.10      4.11 o 
  -7  12   8       52.75       55.11      4.28 o 
  -6  12   8      212.03      208.21      6.80 o 
  -5  12   8       17.57       15.93      2.94 o 
  -4  12   8       23.79       28.67      2.75 o 
  -3  12   8     1400.32     1283.10     14.67 o 
  -2  12   8       47.43       42.86      2.63 o 
  -1  12   8     1442.25     1379.76     15.65 o 
   0  12   8       82.48       80.59      2.53 o 
   1  12   8      217.69      193.58      4.40 o 
   2  12   8       58.26       67.06      2.77 o 
   3  12   8      922.77      926.86     12.10 o 
   4  12   8      183.62      159.85      5.16 o 
   5  12   8       24.82       18.58      3.50 o 
   6  12   8        0.08       -2.81      2.81 o 
  -8  13   8       68.25       74.35      4.96 o 
  -7  13   8       18.52       22.65      3.69 o 
  -6  13   8      132.20      126.20      5.69 o 
  -5  13   8        3.82        8.29      2.97 o 
  -4  13   8      290.53      284.79      7.33 o 
  -3  13   8        0.73        3.26      2.02 o 
  -2  13   8      552.55      523.32      8.14 o 
  -1  13   8        6.35        4.09      1.70 o 
   0  13   8       61.02       58.35      2.41 o 
   1  13   8       85.29       78.66      3.19 o 
   2  13   8        5.30        4.01      1.95 o 
   3  13   8      451.92      445.85      8.52 o 
   4  13   8        6.05        3.38      1.64 o 
   5  13   8       26.47       34.23      4.35 o 
   6  13   8        0.77       -0.89      4.29 o 
  -8  14   8      172.30      170.19      8.14 o 
  -7  14   8      190.64      218.40      7.38 o 
  -6  14   8        1.74        2.67      2.91 o 
  -5  14   8       23.57       27.33      3.47 o 
  -4  14   8      428.21      399.83      8.85 o 
  -3  14   8     1192.17     1117.51     14.77 o 
  -2  14   8       36.25       34.35      2.97 o 
  -1  14   8      472.70      420.81      7.69 o 
   0  14   8        0.79        0.17      1.36 o 
   1  14   8        3.00       -1.49      1.77 o 
   2  14   8       26.07       22.25      2.51 o 
   3  14   8      761.15      745.24     11.26 o 
   4  14   8       32.75       31.89      2.30 o 
   5  14   8        1.77        1.80      2.37 o 
   6  14   8        0.01       -4.10      4.10 o 
  -8  15   8        3.97        8.41      3.92 o 
  -7  15   8        5.15       12.03      3.30 o 
  -6  15   8       15.98       13.58      3.39 o 
  -5  15   8      478.43      462.75     11.59 o 
  -4  15   8       12.62       17.31      3.24 o 
  -3  15   8        0.70        0.21      2.33 o 
  -2  15   8        0.10       -1.94      1.94 o 
  -1  15   8      502.19      514.94      9.03 o 
   0  15   8      195.11      203.03      4.39 o 
   1  15   8       95.82       90.38      3.79 o 
   2  15   8      171.93      177.45      5.00 o 
   3  15   8       55.45       63.21      3.38 o 
   4  15   8      346.82      340.70      6.28 o 
   5  15   8       11.45        6.52      2.43 o 
  -8  16   8        0.21       -2.87      3.60 o 
  -7  16   8       63.04       72.48      5.72 o 
  -6  16   8       23.88       26.51      3.93 o 
  -5  16   8       26.85       35.72      4.81 o 
  -4  16   8       71.44       60.80      4.81 o 
  -3  16   8       38.82       38.98      3.58 o 
  -2  16   8       50.86       54.18      3.52 o 
  -1  16   8       40.06       43.36      3.38 o 
   0  16   8       44.99       50.80      2.72 o 
   1  16   8      182.08      165.96      5.32 o 
   2  16   8      393.55      396.35      7.58 o 
   3  16   8       90.11       94.24      3.96 o 
   4  16   8      167.25      171.17      6.13 o 
   5  16   8      164.04      169.00      7.30 o 
  -7  17   8       14.02       14.35      4.41 o 
  -6  17   8        0.14       -3.32      3.82 o 
  -5  17   8        1.15        1.62      3.74 o 
  -4  17   8       12.60        4.29      3.23 o 
  -3  17   8       40.78       45.57      3.78 o 
  -2  17   8      331.46      316.26      7.99 o 
  -1  17   8      144.47      135.72      5.19 o 
   0  17   8       41.06       43.95      2.78 o 
   1  17   8       70.65       71.23      4.26 o 
   2  17   8        0.42        2.07      2.37 o 
   3  17   8        0.35       -1.89      2.31 o 
   4  17   8      124.51      117.75      5.02 o 
   5  17   8        1.16        3.76      2.29 o 
  -7  18   8        0.51        4.84      4.82 o 
  -6  18   8       74.26       94.07      7.50 o 
  -5  18   8      114.12      112.02      8.94 o 
  -4  18   8       24.30       23.40      4.86 o 
  -3  18   8        0.98       -3.00      3.00 o 
  -2  18   8        4.76        3.16      2.92 o 
  -1  18   8      237.65      237.65      8.90 o 
   0  18   8      242.41      244.16      5.85 o 
   1  18   8       53.68       54.65      4.03 o 
   2  18   8      130.59      127.88      5.22 o 
   3  18   8        0.24       -2.66      2.66 o 
   4  18   8      112.19      115.13      5.38 o 
  -6  19   8        9.92       14.11      6.79 o 
  -5  19   8      121.35      169.58     10.79 o 
  -4  19   8       22.53       17.55      4.97 o 
  -3  19   8        3.09        2.11      2.84 o 
  -2  19   8       95.98       88.67      5.23 o 
  -1  19   8      301.67      312.32      8.78 o 
   0  19   8      177.30      188.57      6.32 o 
   1  19   8       20.32       16.14      3.55 o 
   2  19   8       31.63       30.19      3.97 o 
   3  19   8       17.20       21.96      4.15 o 
   4  19   8        5.29       -0.58      2.87 o 
  -6  20   8      237.12      255.44     12.18 o 
  -5  20   8        0.33       10.00      4.58 o 
  -4  20   8        2.75        3.15      6.63 o 
  -3  20   8       13.54        4.80      3.55 o 
  -2  20   8       54.42       63.49      4.87 o 
  -1  20   8      190.67      204.35      7.88 o 
   0  20   8       38.33       47.76      4.11 o 
   1  20   8        3.34        0.65      3.94 o 
   2  20   8        1.08       -1.27      4.42 o 
   3  20   8        5.24        4.79      4.55 o 
  -5  21   8        0.02        5.54      4.46 o 
  -4  21   8       15.63       23.98      5.80 o 
  -3  21   8       74.50       81.82      8.98 o 
  -2  21   8        0.72        4.92      3.20 o 
  -1  21   8       23.48       37.41      4.55 o 
   0  21   8      134.86      134.41      6.71 o 
   1  21   8       24.93       35.71      5.62 o 
   2  21   8       85.12       91.16      8.11 o 
   3  21   8       20.84       10.63      6.05 o 
  -4  22   8        1.84        0.12      4.96 o 
  -3  22   8       18.56       16.20      4.78 o 
  -2  22   8        2.45        0.82      3.37 o 
  -1  22   8        0.55        2.72      3.53 o 
   0  22   8       28.86       36.57      4.82 o 
   1  22   8       18.56       23.47      5.48 o 
   2  22   8       38.50       30.16      6.41 o 
  -3  23   8       55.85       51.75      6.59 o 
  -2  23   8        6.04        7.35      3.90 o 
  -1  23   8      237.13      275.19      9.84 o 
   0  23   8      147.01      162.63      8.33 o 
   1  23   8        0.86       -4.52      5.92 o 
 -10   1   9       14.01       11.60      7.04 o 
  -9   1   9        5.27        5.58      6.25 o 
  -8   1   9       81.64       80.63      8.46 o 
  -7   1   9       25.47       50.67      4.80 o 
  -6   1   9       59.90       70.81      3.38 o 
  -5   1   9       24.01       23.00      1.92 o 
  -4   1   9       21.21       25.67      1.88 o 
  -3   1   9      209.27      216.90      3.57 o 
  -2   1   9     1610.08     1535.49     13.31 o 
  -1   1   9       42.80       41.17      2.01 o 
   0   1   9       71.86       71.05      2.19 o 
   1   1   9      751.93      736.01      7.74 o 
   2   1   9      291.54      271.65      4.78 o 
   3   1   9      138.16      129.80      3.84 o 
   4   1   9      406.25      389.11      7.88 o 
   5   1   9      170.08      166.82      4.34 o 
   6   1   9      353.18      364.99      7.38 o 
   7   1   9        1.52        0.69      2.32 o 
 -10   2   9        6.85        2.02      6.77 o 
  -9   2   9       26.27       24.36      8.04 o 
  -8   2   9        0.60       -0.01      3.73 o 
  -7   2   9      943.02      924.45     17.52 o 
  -6   2   9       57.05       65.41      4.63 o 
  -5   2   9      703.11      708.10      9.24 o 
  -4   2   9      179.28      170.14      3.51 o 
  -3   2   9      683.87      630.51      6.52 o 
  -2   2   9      290.94      279.10      3.95 o 
  -1   2   9        6.34        1.92      1.09 o 
   0   2   9      264.24      255.73      4.05 o 
   1   2   9      238.37      238.76      3.54 o 
   2   2   9      536.08      510.62      8.91 o 
   3   2   9        5.86       10.06      1.94 o 
   4   2   9      107.43      100.31      3.57 o 
   5   2   9        8.25        7.08      2.02 o 
   6   2   9       66.06       79.26      3.24 o 
   7   2   9       74.90       74.93      3.52 o 
 -10   3   9       39.07       43.13      9.56 o 
  -9   3   9        6.05       10.50      6.88 o 
  -8   3   9        0.13       -4.32      4.32 o 
  -7   3   9      331.82      332.99      9.77 o 
  -6   3   9       82.06       86.10      4.82 o 
  -5   3   9       23.61       15.32      2.16 o 
  -4   3   9      685.83      709.58      8.93 o 
  -3   3   9      449.66      443.27      5.65 o 
  -2   3   9     2784.96     2715.06     22.07 o 
  -1   3   9      234.27      255.25      4.05 o 
   0   3   9       15.60       18.46      1.34 o 
   1   3   9       77.27       86.52      2.53 o 
   2   3   9      266.88      249.27      4.63 o 
   3   3   9        0.61        1.43      1.39 o 
   4   3   9       41.06       43.42      2.64 o 
   5   3   9        9.22       10.70      2.04 o 
   6   3   9       28.93       34.79      2.56 o 
   7   3   9        0.81        3.25      2.24 o 
 -10   4   9        8.49       14.64     15.08 o 
  -9   4   9       52.82       53.22      7.72 o 
  -8   4   9        2.55        1.74      3.64 o 
  -7   4   9      160.55      152.33      6.72 o 
  -6   4   9        6.55        3.75      2.73 o 
  -5   4   9       44.13       31.08      2.58 o 
  -4   4   9      485.91      481.21      6.81 o 
  -3   4   9      109.20      111.81      2.86 o 
  -2   4   9        0.15        3.82      1.34 o 
  -1   4   9      687.10      652.18      7.44 o 
   0   4   9       51.82       35.77      1.74 o 
   1   4   9     2887.00     2789.43     28.53 o 
   2   4   9        0.10       -1.50      1.50 o 
   3   4   9      739.77      667.58      8.54 o 
   4   4   9       54.64       65.36      2.91 o 
   5   4   9      169.88      179.78      4.56 o 
   6   4   9        1.40        1.46      2.10 o 
   7   4   9       52.02       52.53      3.22 o 
 -10   5   9       60.42       63.77     10.26 o 
  -9   5   9       55.20       37.17      7.05 o 
  -8   5   9       26.65       42.81      5.34 o 
  -7   5   9       13.25       16.11      3.89 o 
  -6   5   9      163.43      148.30      4.88 o 
  -5   5   9       19.94       13.17      2.38 o 
  -4   5   9       24.11       19.30      1.83 o 
  -3   5   9     1200.02     1217.36     11.42 o 
  -2   5   9        0.27       -1.16      1.16 o 
  -1   5   9     1015.53      979.19     10.44 o 
   0   5   9       48.91       56.15      2.02 o 
   1   5   9      107.68      121.76      4.16 o 
   2   5   9      245.14      232.02      4.64 o 
   3   5   9     1083.00     1039.31     12.12 o 
   4   5   9      462.95      435.80      6.29 o 
   5   5   9       52.63       53.53      3.28 o 
   6   5   9       19.87       25.81      2.82 o 
   7   5   9       92.88       98.79      3.85 o 
  -9   6   9       15.92       12.71      6.02 o 
  -8   6   9       17.63       14.35      4.13 o 
  -7   6   9      224.36      233.28      9.62 o 
  -6   6   9        8.99        5.49      2.35 o 
  -5   6   9      274.80      260.28      6.16 o 
  -4   6   9        0.34        2.40      1.49 o 
  -3   6   9       11.62       11.36      1.72 o 
  -2   6   9       28.57       26.30      1.88 o 
  -1   6   9        8.22        9.13      1.42 o 
   0   6   9      217.21      224.71      4.92 o 
   1   6   9     1284.85     1247.61     16.47 o 
   2   6   9       59.60       63.01      2.60 o 
   3   6   9       44.09       46.41      2.33 o 
   4   6   9       49.78       57.90      2.50 o 
   5   6   9        0.30        1.23      2.01 o 
   6   6   9        1.10       -2.49      2.49 o 
   7   6   9       53.53       59.02      5.67 o 
  -9   7   9        9.12        9.27      5.60 o 
  -8   7   9       53.51       60.09      5.85 o 
  -7   7   9        5.12        0.39      3.20 o 
  -6   7   9      214.63      206.00      5.85 o 
  -5   7   9        2.30       -0.04      2.03 o 
  -4   7   9      180.78      176.66      4.52 o 
  -3   7   9      760.65      741.35      9.30 o 
  -2   7   9      764.64      698.12      8.13 o 
  -1   7   9       78.20       78.29      2.31 o 
   0   7   9      158.48      140.43      3.34 o 
   1   7   9     1512.51     1454.13     15.48 o 
   2   7   9       31.54       28.41      2.98 o 
   3   7   9      549.29      538.26      7.62 o 
   4   7   9      150.99      130.13      4.52 o 
   5   7   9        0.25       -1.79      2.07 o 
   6   7   9       70.85       77.54      6.19 o 
  -9   8   9      134.59      138.60     10.66 o 
  -8   8   9        0.56        3.04      4.03 o 
  -7   8   9        0.63        1.64      3.76 o 
  -6   8   9       25.00       14.22      2.67 o 
  -5   8   9      476.65      457.53      9.59 o 
  -4   8   9       91.80       83.56      4.23 o 
  -3   8   9        1.54        0.05      1.58 o 
  -2   8   9      173.46      164.06      3.39 o 
  -1   8   9        2.56        1.91      1.38 o 
   0   8   9       28.36       25.34      1.79 o 
   1   8   9       52.92       54.81      2.99 o 
   2   8   9      490.26      482.22      7.20 o 
   3   8   9        5.34        6.63      1.86 o 
   4   8   9      204.29      210.86      4.63 o 
   5   8   9       15.05       10.89      2.99 o 
   6   8   9        2.56        0.72      3.67 o 
  -9   9   9        5.41        4.29      5.78 o 
  -8   9   9       63.66       58.63      5.90 o 
  -7   9   9       42.70       49.48      4.68 o 
  -6   9   9        3.18        2.19      2.42 o 
  -5   9   9       87.12       84.98      3.93 o 
  -4   9   9      207.59      190.76      5.32 o 
  -3   9   9      599.94      562.04      7.72 o 
  -2   9   9      358.76      354.75      5.21 o 
  -1   9   9      304.65      316.92      5.19 o 
   0   9   9       10.84        9.18      1.47 o 
   1   9   9       66.26       60.73      3.34 o 
   2   9   9      123.99      118.21      3.82 o 
   3   9   9       76.02       62.45      2.84 o 
   4   9   9       50.72       50.71      2.86 o 
   5   9   9        4.25        3.66      2.94 o 
   6   9   9      144.78      152.59      6.21 o 
  -9  10   9       24.31       27.11      6.97 o 
  -8  10   9        8.88        7.08      3.78 o 
  -7  10   9      131.69      118.63      5.45 o 
  -6  10   9       11.87        9.41      2.64 o 
  -5  10   9      211.17      198.04      6.18 o 
  -4  10   9        0.40        0.63      2.36 o 
  -3  10   9       86.77       94.25      3.24 o 
  -2  10   9      974.45      940.31     11.96 o 
  -1  10   9       20.81       22.49      2.56 o 
   0  10   9      144.38      148.96      3.42 o 
   1  10   9      749.21      704.79      9.65 o 
   2  10   9      306.08      314.99      6.01 o 
   3  10   9      409.98      414.80      7.54 o 
   4  10   9        3.75        6.26      2.02 o 
   5  10   9        2.75        2.43      2.78 o 
   6  10   9       33.20       31.54      4.08 o 
  -9  11   9       40.45       56.29      8.18 o 
  -8  11   9        8.54        9.99      3.98 o 
  -7  11   9        0.47       -2.96      2.96 o 
  -6  11   9        1.02        1.96      2.53 o 
  -5  11   9       88.65       84.30      4.06 o 
  -4  11   9      824.38      847.69     12.55 o 
  -3  11   9      572.25      558.95      9.07 o 
  -2  11   9       10.22       12.72      2.11 o 
  -1  11   9       10.29        4.36      1.61 o 
   0  11   9      662.17      629.17      8.13 o 
   1  11   9      385.95      378.23      6.98 o 
   2  11   9        0.84        0.81      1.95 o 
   3  11   9      111.15       99.80      3.74 o 
   4  11   9       20.35       12.63      2.03 o 
   5  11   9       28.85       27.10      3.74 o 
   6  11   9       29.41       35.18      4.29 o 
  -8  12   9       62.39       75.80      6.32 o 
  -7  12   9        3.54        2.09      3.13 o 
  -6  12   9      172.34      182.06      6.67 o 
  -5  12   9      133.13      133.29      5.85 o 
  -4  12   9      197.42      192.72      5.89 o 
  -3  12   9        3.68        4.34      2.19 o 
  -2  12   9        1.13       -1.23      1.82 o 
  -1  12   9       26.44       22.07      1.92 o 
   0  12   9      112.91      122.60      3.04 o 
   1  12   9       83.50       83.43      3.41 o 
   2  12   9      319.93      307.88      6.70 o 
   3  12   9        1.17        0.01      1.97 o 
   4  12   9        5.31        6.88      1.94 o 
   5  12   9        0.71       -1.76      2.80 o 
   6  12   9        3.96       11.91      4.67 o 
  -8  13   9       13.53       15.44      5.01 o 
  -7  13   9        1.33       -0.89      2.88 o 
  -6  13   9       70.08       74.10      5.58 o 
  -5  13   9       40.97       33.78      3.88 o 
  -4  13   9      431.67      428.73      9.30 o 
  -3  13   9        9.86       10.66      2.41 o 
  -2  13   9       13.52       11.21      2.38 o 
  -1  13   9       21.88       27.01      2.39 o 
   0  13   9      252.74      234.30      4.71 o 
   1  13   9       26.42       33.20      2.55 o 
   2  13   9      122.79      118.28      4.15 o 
   3  13   9      119.51      123.25      5.52 o 
   4  13   9      136.57      128.54      4.11 o 
   5  13   9        4.92        2.42      3.44 o 
  -8  14   9       56.64       65.06      7.30 o 
  -7  14   9       13.14       12.62      3.55 o 
  -6  14   9       92.24      110.36      6.11 o 
  -5  14   9       67.77       78.08      5.61 o 
  -4  14   9        1.06        1.22      2.95 o 
  -3  14   9      124.82      111.18      4.35 o 
  -2  14   9       22.41       21.80      2.75 o 
  -1  14   9       13.88        9.68      2.25 o 
   0  14   9      232.06      236.71      5.03 o 
   1  14   9        3.37        0.76      2.31 o 
   2  14   9        0.38       -2.17      2.17 o 
   3  14   9        0.40        3.69      2.27 o 
   4  14   9      125.71      129.20      4.29 o 
   5  14   9        0.12       -0.29      2.63 o 
  -8  15   9       19.66       10.66      6.34 o 
  -7  15   9        6.92       21.25      4.49 o 
  -6  15   9       84.20       81.39      5.99 o 
  -5  15   9       53.39       60.15      6.13 o 
  -4  15   9       21.43       22.31      3.85 o 
  -3  15   9        3.76       -1.26      2.26 o 
  -2  15   9        2.03        2.09      2.19 o 
  -1  15   9        9.16       11.16      2.53 o 
   0  15   9      119.22      113.60      4.83 o 
   1  15   9      284.43      258.23      5.95 o 
   2  15   9        1.20       -2.19      2.19 o 
   3  15   9      283.96      302.64      6.78 o 
   4  15   9       55.60       66.79      3.98 o 
   5  15   9       76.94       75.02      4.91 o 
  -7  16   9        1.28        1.95      4.49 o 
  -6  16   9       82.97      101.71      7.53 o 
  -5  16   9      573.36      573.91     16.44 o 
  -4  16   9       30.40       30.95      4.05 o 
  -3  16   9        0.10        0.13      2.24 o 
  -2  16   9       43.03       47.00      3.36 o 
  -1  16   9       37.92       40.03      3.41 o 
   0  16   9      147.77      145.56      5.54 o 
   1  16   9        0.59       -0.83      3.07 o 
   2  16   9        0.01       -2.29      2.29 o 
   3  16   9       10.90       11.53      2.63 o 
   4  16   9       86.48       95.83      4.24 o 
  -7  17   9       17.78       23.80      5.16 o 
  -6  17   9       45.24       51.42      6.25 o 
  -5  17   9      138.73      147.62     10.28 o 
  -4  17   9        3.90        5.24      5.49 o 
  -3  17   9      131.66      142.44      6.45 o 
  -2  17   9      178.21      198.96      6.55 o 
  -1  17   9      362.37      359.01      8.30 o 
   0  17   9       18.62       18.18      3.49 o 
   1  17   9       35.73       40.04      5.61 o 
   2  17   9       10.81        2.41      3.05 o 
   3  17   9       10.51        9.94      2.81 o 
   4  17   9        2.83        0.40      2.49 o 
  -6  18   9        5.41       -2.49      4.18 o 
  -5  18   9        0.02       -1.89      5.86 o 
  -4  18   9        0.02        1.56      4.01 o 
  -3  18   9        0.36       -1.38      3.33 o 
  -2  18   9      123.26      136.89      6.16 o 
  -1  18   9      183.89      176.08      6.41 o 
   0  18   9        6.59        4.72      3.28 o 
   1  18   9      351.96      371.65     10.98 o 
   2  18   9       18.23       18.11      3.47 o 
   3  18   9       98.53       97.16      5.02 o 
  -6  19   9        1.06        0.20      4.44 o 
  -5  19   9       33.39       37.39      6.74 o 
  -4  19   9      101.82      105.29      7.60 o 
  -3  19   9       75.10       82.57      6.14 o 
  -2  19   9       19.03       10.65      3.39 o 
  -1  19   9      225.56      257.87      8.84 o 
   0  19   9        1.13        2.67      3.67 o 
   1  19   9       52.28       63.31      5.32 o 
   2  19   9       26.24       24.16      4.24 o 
   3  19   9        0.17        2.17      4.87 o 
  -5  20   9       78.29       83.47      8.67 o 
  -4  20   9       19.72       17.97      5.70 o 
  -3  20   9       32.04       25.19      5.19 o 
  -2  20   9        4.78        2.04      3.17 o 
  -1  20   9        0.14        0.09      2.98 o 
   0  20   9      125.52      118.31      6.76 o 
   1  20   9        6.82        6.86      3.89 o 
   2  20   9        8.09        0.62      4.12 o 
  -4  21   9       15.82       13.44      5.67 o 
  -3  21   9       24.30       18.17      4.87 o 
  -2  21   9        4.80        1.29      3.16 o 
  -1  21   9       91.22       99.09      6.00 o 
   0  21   9        7.26        0.60      4.20 o 
   1  21   9        0.39        0.00      4.86 o 
  -3  22   9       22.08       29.97      5.68 o 
  -2  22   9        8.22       13.90      3.74 o 
  -1  22   9        1.07        2.94      3.58 o 
   0  22   9       54.31       74.01      9.74 o 
  -9   0  10       12.59       10.78      9.59 o 
  -8   0  10      376.84      355.11     18.59 o 
  -7   0  10     1260.62     1216.10     29.93 o 
  -6   0  10       35.78       37.69      5.34 o 
  -5   0  10        2.17        2.03      2.82 o 
  -4   0  10       27.95       21.87      3.48 o 
  -3   0  10     1416.73     1395.86     20.60 o 
  -2   0  10      667.40      648.39     13.22 o 
  -1   0  10       33.49       27.48      2.75 o 
   0   0  10        0.01       -1.65      1.92 o 
   1   0  10      128.78      125.36      4.44 o 
   2   0  10      282.77      254.99      7.89 o 
   3   0  10      859.62      822.48     17.91 o 
   4   0  10      345.38      311.47      9.25 o 
   5   0  10       45.76       61.67      4.82 o 
   6   0  10      265.09      277.61     10.71 o 
  -9   1  10       38.41       41.46      9.32 o 
  -8   1  10      195.68      195.98      9.97 o 
  -7   1  10      287.00      279.85     10.04 o 
  -6   1  10       34.24       29.00      3.57 o 
  -5   1  10      139.98      139.09      4.89 o 
  -4   1  10      219.38      224.30      5.51 o 
  -3   1  10       14.20        9.61      2.08 o 
  -2   1  10      100.91       94.34      2.81 o 
  -1   1  10       67.30       65.26      3.23 o 
   0   1  10      766.44      776.09      8.84 o 
   1   1  10      308.51      298.90      4.72 o 
   2   1  10       19.08       19.96      2.00 o 
   3   1  10       13.72       14.66      2.33 o 
   4   1  10      223.66      186.22      5.16 o 
   5   1  10       23.82       18.11      2.43 o 
   6   1  10       10.29       20.02      2.60 o 
  -9   2  10        1.67       -7.29      7.29 o 
  -8   2  10        5.19        1.14      3.77 o 
  -7   2  10      236.01      231.40      9.22 o 
  -6   2  10       60.90       72.45      6.43 o 
  -5   2  10       12.86       19.37      2.83 o 
  -4   2  10      649.87      642.41     10.32 o 
  -3   2  10      200.72      183.98      3.95 o 
  -2   2  10       95.72       81.00      2.70 o 
  -1   2  10     2385.11     2371.86     20.93 o 
   0   2  10      243.39      233.11      4.84 o 
   1   2  10      354.16      360.79      6.34 o 
   2   2  10        1.19        0.57      1.47 o 
   3   2  10      291.79      302.18      6.22 o 
   4   2  10       47.86       45.84      3.09 o 
   5   2  10        0.16       -1.44      2.16 o 
   6   2  10      106.36      107.15      4.02 o 
  -9   3  10       15.97       16.08      5.89 o 
  -8   3  10        7.59       11.57      4.43 o 
  -7   3  10      311.76      308.14     10.49 o 
  -6   3  10       33.22       36.57      4.69 o 
  -5   3  10       12.47       11.15      2.71 o 
  -4   3  10      473.01      471.46      9.46 o 
  -3   3  10      103.91       89.84      3.37 o 
  -2   3  10     2697.11     2688.91     24.45 o 
  -1   3  10      522.39      487.71      6.73 o 
   0   3  10      881.78      892.97     10.48 o 
   1   3  10      350.70      338.91      5.92 o 
   2   3  10      392.20      392.61      7.04 o 
   3   3  10        0.73        2.39      2.06 o 
   4   3  10      296.01      301.55      6.67 o 
   5   3  10       44.48       29.36      2.84 o 
   6   3  10        1.79        3.32      2.13 o 
  -9   4  10       13.29        6.99      5.51 o 
  -8   4  10       32.91       31.54      6.81 o 
  -7   4  10       13.35        4.79      6.35 o 
  -6   4  10       20.93       23.03      5.45 o 
  -5   4  10        4.05        0.75      2.47 o 
  -4   4  10      683.38      649.12     14.84 o 
  -3   4  10        5.28        8.37      2.11 o 
  -2   4  10       18.33       22.85      2.13 o 
  -1   4  10        5.95        4.53      1.97 o 
   0   4  10     2489.22     2377.85     22.12 o 
   1   4  10       14.40        9.76      1.99 o 
   2   4  10      130.31      121.81      3.56 o 
   3   4  10       10.13       10.91      1.77 o 
   4   4  10       39.48       41.62      4.56 o 
   5   4  10        0.72        1.12      2.09 o 
   6   4  10       33.79       37.96      3.02 o 
  -9   5  10        0.20       -0.75      4.97 o 
  -8   5  10       24.08       18.72      4.80 o 
  -7   5  10      297.15      295.05     10.21 o 
  -6   5  10      280.43      263.85      9.53 o 
  -5   5  10       82.19       83.05      5.28 o 
  -4   5  10      249.89      242.29      6.75 o 
  -3   5  10       74.65       70.02      3.68 o 
  -2   5  10     2039.13     1986.13     18.98 o 
  -1   5  10      879.23      850.93     10.98 o 
   0   5  10      193.14      186.90      3.96 o 
   1   5  10      304.56      278.16      5.93 o 
   2   5  10      188.63      190.69      4.83 o 
   3   5  10       36.48       33.56      2.51 o 
   4   5  10      346.49      340.85      6.99 o 
   5   5  10        2.95        0.42      2.08 o 
   6   5  10        2.20        2.94      2.25 o 
  -9   6  10       16.28       32.61      7.97 o 
  -8   6  10       21.05       14.91      4.71 o 
  -7   6  10        2.23       -1.19      3.36 o 
  -6   6  10      542.44      516.48     13.27 o 
  -5   6  10        8.14        5.94      3.45 o 
  -4   6  10       70.41       74.04      3.90 o 
  -3   6  10       83.95       99.06      4.26 o 
  -2   6  10      789.28      746.10      9.84 o 
  -1   6  10      232.39      236.89      4.79 o 
   0   6  10       54.39       52.92      2.34 o 
   1   6  10       69.64       68.30      3.23 o 
   2   6  10       51.56       42.57      2.80 o 
   3   6  10      772.74      737.46     10.75 o 
   4   6  10       16.99       19.92      2.08 o 
   5   6  10        0.51        0.25      2.03 o 
   6   6  10        0.78        4.94      3.76 o 
  -9   7  10       12.64       31.13     10.66 o 
  -8   7  10       52.11       37.05      5.85 o 
  -7   7  10        1.29       -0.50      3.33 o 
  -6   7  10        1.36       -1.77      3.06 o 
  -5   7  10       42.85       53.54      4.37 o 
  -4   7  10      340.77      355.78      7.75 o 
  -3   7  10        0.53       -1.87      1.87 o 
  -2   7  10       18.70       14.69      2.34 o 
  -1   7  10       17.40       20.45      2.20 o 
   0   7  10       25.65       25.81      1.84 o 
   1   7  10       23.21       21.41      2.54 o 
   2   7  10      293.04      281.17      6.07 o 
   3   7  10      318.95      310.01      6.29 o 
   4   7  10      175.59      168.90      4.44 o 
   5   7  10       90.63       77.97      5.29 o 
   6   7  10       84.85       92.24      5.13 o 
  -9   8  10       44.69       43.02      6.42 o 
  -8   8  10       10.90        4.79      6.83 o 
  -7   8  10       28.00       25.96      4.48 o 
  -6   8  10        3.20       -2.62      2.77 o 
  -5   8  10       77.87       84.67      7.02 o 
  -4   8  10       33.15       26.83      3.25 o 
  -3   8  10      497.17      486.95      9.07 o 
  -2   8  10       23.01       29.27      2.74 o 
  -1   8  10       37.13       38.31      2.39 o 
   0   8  10       96.41       90.03      2.86 o 
   1   8  10      189.49      193.06      5.17 o 
   2   8  10      213.69      221.54      5.18 o 
   3   8  10      122.73      121.22      4.33 o 
   4   8  10       40.85       47.77      2.67 o 
   5   8  10      234.70      246.33      6.49 o 
   6   8  10       12.63       18.45      5.59 o 
  -9   9  10       47.82       68.45      7.59 o 
  -8   9  10        5.38        2.54      4.02 o 
  -7   9  10        6.94        6.62      4.29 o 
  -6   9  10        1.89       -2.54      2.54 o 
  -5   9  10      766.71      752.51     12.62 o 
  -4   9  10      303.89      295.82      7.13 o 
  -3   9  10       20.26       18.56      2.96 o 
  -2   9  10       15.39       12.65      2.19 o 
  -1   9  10       74.37       76.11      2.99 o 
   0   9  10      493.08      479.20      7.66 o 
   1   9  10      109.66      121.00      4.00 o 
   2   9  10      199.66      207.52      5.07 o 
   3   9  10      184.29      168.33      4.49 o 
   4   9  10       13.67        7.80      1.84 o 
   5   9  10       40.53       44.61      3.29 o 
  -9  10  10        3.77       11.91      6.19 o 
  -8  10  10       44.43       36.41      9.85 o 
  -7  10  10       22.51       19.79      4.22 o 
  -6  10  10       78.41       90.38      4.91 o 
  -5  10  10       97.10       87.16      4.45 o 
  -4  10  10      356.16      359.16      8.04 o 
  -3  10  10       50.58       47.19      3.17 o 
  -2  10  10       25.63       27.26      2.54 o 
  -1  10  10        1.34        2.65      1.67 o 
   0  10  10        1.33        1.41      2.02 o 
   1  10  10      245.95      229.55      5.50 o 
   2  10  10        5.15        1.01      2.02 o 
   3  10  10        2.07        1.00      1.89 o 
   4  10  10       81.77       85.37      3.13 o 
   5  10  10        2.37        0.40      3.00 o 
  -8  11  10        8.62       11.13      5.03 o 
  -7  11  10        4.73        0.34      3.44 o 
  -6  11  10       11.48       12.25      3.17 o 
  -5  11  10      393.46      405.73      8.93 o 
  -4  11  10      112.77      106.51      5.13 o 
  -3  11  10        6.06       15.39      2.50 o 
  -2  11  10       87.99       89.16      3.69 o 
  -1  11  10      205.16      209.40      4.78 o 
   0  11  10       30.87       28.27      2.68 o 
   1  11  10        0.02        3.61      2.10 o 
   2  11  10       87.71       89.16      3.67 o 
   3  11  10      212.79      194.41      6.15 o 
   4  11  10        2.30        0.25      1.75 o 
   5  11  10        0.84       -1.07      3.00 o 
  -8  12  10       71.91       75.94      7.68 o 
  -7  12  10        1.58       -1.99      3.23 o 
  -6  12  10       27.67       31.62      3.84 o 
  -5  12  10       58.51       55.87      4.77 o 
  -4  12  10      106.60      127.30      7.34 o 
  -3  12  10      378.87      356.05      8.40 o 
  -2  12  10      127.84      117.09      4.40 o 
  -1  12  10       56.97       55.52      2.77 o 
   0  12  10       44.38       52.16      3.38 o 
   1  12  10      588.73      582.87      9.39 o 
   2  12  10       34.66       36.80      2.86 o 
   3  12  10        0.02        3.67      1.98 o 
   4  12  10       79.82       73.67      3.87 o 
   5  12  10       81.78       94.85      9.44 o 
  -8  13  10        0.01        7.64      5.34 o 
  -7  13  10       16.00       14.48      4.32 o 
  -6  13  10       12.89       11.37      3.81 o 
  -5  13  10        1.71        5.34      3.77 o 
  -4  13  10      157.19      141.91      5.65 o 
  -3  13  10      135.87      147.14      5.60 o 
  -2  13  10       82.64       76.91      3.86 o 
  -1  13  10       13.80        8.56      2.11 o 
   0  13  10      234.55      237.42      6.75 o 
   1  13  10       19.72       17.56      2.66 o 
   2  13  10       53.56       50.45      3.08 o 
   3  13  10       30.55       31.36      2.92 o 
   4  13  10       43.01       42.65      2.92 o 
   5  13  10       46.17       38.01      3.53 o 
  -7  14  10        4.70        4.41      4.32 o 
  -6  14  10      114.87      115.78      7.56 o 
  -5  14  10      149.13      137.07      6.70 o 
  -4  14  10        0.26        4.70      3.09 o 
  -3  14  10       68.87       67.78      4.21 o 
  -2  14  10      161.34      131.99      4.80 o 
  -1  14  10       79.83       75.14      5.05 o 
   0  14  10       36.84       42.36      3.64 o 
   1  14  10       77.40       82.66      4.09 o 
   2  14  10        0.40       -2.15      2.15 o 
   3  14  10       59.47       68.66      3.66 o 
   4  14  10        9.14        5.10      2.20 o 
  -7  15  10        5.08        8.42      4.52 o 
  -6  15  10       41.91       52.54      6.09 o 
  -5  15  10       72.34       72.14      6.91 o 
  -4  15  10       48.51       47.99      4.55 o 
  -3  15  10      204.66      221.28      7.74 o 
  -2  15  10      141.89      149.31      5.19 o 
  -1  15  10       11.82        5.35      3.43 o 
   0  15  10      172.32      183.68     10.19 o 
   1  15  10        0.07       -1.75      2.67 o 
   2  15  10      156.60      149.13      5.23 o 
   3  15  10       62.81       52.48      3.55 o 
   4  15  10       19.00       18.74      2.57 o 
  -7  16  10        0.81       -3.82      3.82 o 
  -6  16  10       17.43       20.63      5.09 o 
  -5  16  10        2.29        6.04      4.88 o 
  -4  16  10       17.03       24.26      4.55 o 
  -3  16  10        8.03       11.70      5.00 o 
  -2  16  10      139.91      138.63      5.13 o 
  -1  16  10      106.09      105.16      5.34 o 
   0  16  10      474.23      508.52     12.33 o 
   1  16  10        0.01       -2.69      2.69 o 
   2  16  10      151.39      142.51      6.61 o 
   3  16  10       88.73      106.79      4.67 o 
   4  16  10        3.84        6.76      3.22 o 
  -6  17  10        1.28        4.21      5.32 o 
  -5  17  10       10.09        3.18      4.88 o 
  -4  17  10       36.57       33.40      4.92 o 
  -3  17  10       76.30       84.73      6.04 o 
  -2  17  10        3.01        1.40      2.96 o 
  -1  17  10      126.90      123.92      5.51 o 
   0  17  10       85.39       85.15      5.85 o 
   1  17  10       68.14       70.49      5.73 o 
   2  17  10       53.33       62.43      4.91 o 
   3  17  10       43.73       39.89      4.51 o 
  -6  18  10        0.05       -3.95      3.95 o 
  -5  18  10       42.67       30.83      6.48 o 
  -4  18  10       10.21       13.36      4.33 o 
  -3  18  10        0.00       -3.29      3.29 o 
  -2  18  10      118.39      125.54      6.08 o 
  -1  18  10      234.03      228.09      7.36 o 
   0  18  10       58.38       71.44      6.12 o 
   1  18  10        2.89        3.21      3.55 o 
   2  18  10       26.48       29.35      4.39 o 
   3  18  10       74.67       76.60      6.12 o 
  -5  19  10       39.43       35.13      7.01 o 
  -4  19  10        2.33       -2.75      4.00 o 
  -3  19  10       68.26       64.32      5.77 o 
  -2  19  10       44.80       37.40      4.31 o 
  -1  19  10        5.98        7.20      3.37 o 
   0  19  10       21.81       24.67      4.98 o 
   1  19  10       73.89       71.95      6.49 o 
   2  19  10       18.33       15.36      4.12 o 
  -4  20  10      127.90      141.69     10.26 o 
  -3  20  10        2.23       -2.05      3.60 o 
  -2  20  10        0.37        3.15      3.67 o 
  -1  20  10       19.13       13.91      3.64 o 
   0  20  10        6.29        2.97      4.10 o 
   1  20  10       67.60       64.42      5.72 o 
  -3  21  10       38.93       50.54      7.61 o 
  -2  21  10       15.38       11.90      4.17 o 
  -1  21  10       14.94       14.65      3.62 o 
   0  21  10      174.98      175.71     12.78 o 
  -9   1  11       49.88       63.54     10.71 o 
  -8   1  11      221.17      270.81     11.82 o 
  -7   1  11      108.63      139.90      7.39 o 
  -6   1  11      452.55      454.85     12.16 o 
  -5   1  11       26.05       21.80      2.71 o 
  -4   1  11      480.98      461.70      8.45 o 
  -3   1  11       24.50       27.75      2.36 o 
  -2   1  11       86.28       97.78      3.15 o 
  -1   1  11     1410.21     1416.65     15.27 o 
   0   1  11       54.71       53.01      2.54 o 
   1   1  11      483.81      456.08      8.50 o 
   2   1  11        1.73        3.11      2.12 o 
   3   1  11      804.90      802.03     11.96 o 
   4   1  11       89.21       98.26      6.63 o 
   5   1  11       19.06       12.37      2.77 o 
   6   1  11       14.41       14.38      2.77 o 
  -9   2  11        7.39        9.17      7.58 o 
  -8   2  11       69.84       79.40      9.64 o 
  -7   2  11        2.52        6.95      3.84 o 
  -6   2  11       56.54       52.63      4.93 o 
  -5   2  11      213.73      206.12      7.00 o 
  -4   2  11       64.51       60.77      3.31 o 
  -3   2  11        0.04       -0.11      1.60 o 
  -2   2  11       22.13       14.18      2.36 o 
  -1   2  11        0.20        6.23      2.11 o 
   0   2  11      480.01      459.01      7.24 o 
   1   2  11        1.32        4.22      1.29 o 
   2   2  11        3.12        1.89      1.60 o 
   3   2  11       41.88       45.62      3.55 o 
   4   2  11      244.73      276.42      6.84 o 
   5   2  11       34.67       32.86      3.12 o 
   6   2  11       51.02       52.60      3.49 o 
  -9   3  11       66.50       62.88     10.99 o 
  -8   3  11        0.43       -1.46      3.47 o 
  -7   3  11       63.42       69.54      5.82 o 
  -6   3  11        7.16        4.09      3.34 o 
  -5   3  11       97.96       95.56      5.16 o 
  -4   3  11      287.19      266.30      7.17 o 
  -3   3  11       95.86       73.16      3.76 o 
  -2   3  11       20.76       22.34      2.77 o 
  -1   3  11      166.85      176.76      4.42 o 
   0   3  11       24.99       23.46      2.22 o 
   1   3  11        4.33        4.12      2.03 o 
   2   3  11      220.97      216.50      4.96 o 
   3   3  11       63.75       75.62      4.13 o 
   4   3  11        2.56        6.45      2.71 o 
   5   3  11        2.61       -2.25      2.25 o 
  -9   4  11       74.21       67.66      8.81 o 
  -8   4  11        8.13        8.93      4.47 o 
  -7   4  11       37.42       55.54      5.55 o 
  -6   4  11      121.96      150.30      7.28 o 
  -5   4  11       41.44       45.30      4.18 o 
  -4   4  11      351.17      335.32      8.14 o 
  -3   4  11       30.60       31.32      2.91 o 
  -2   4  11     1794.60     1710.06     21.58 o 
  -1   4  11       51.94       50.04      4.05 o 
   0   4  11      291.26      279.87      5.37 o 
   1   4  11      179.70      190.53      5.15 o 
   2   4  11      136.85      139.95      4.54 o 
   3   4  11      269.28      291.12      6.14 o 
   4   4  11      185.21      196.43      5.63 o 
   5   4  11       15.82       14.81      2.66 o 
  -9   5  11        4.95        6.86      5.79 o 
  -8   5  11       30.75       23.74      6.04 o 
  -7   5  11       12.45        2.21      3.63 o 
  -6   5  11       59.95       73.47      5.69 o 
  -5   5  11      155.10      149.64      6.43 o 
  -4   5  11        1.03        0.84      2.42 o 
  -3   5  11       21.35       31.93      2.99 o 
  -2   5  11       37.01       32.84      2.95 o 
  -1   5  11       39.98       42.03      2.80 o 
   0   5  11      102.10       93.19      3.60 o 
   1   5  11       28.36       36.62      2.99 o 
   2   5  11      464.07      451.20      8.73 o 
   3   5  11       59.35       53.13      2.92 o 
   4   5  11       31.19       25.17      2.92 o 
   5   5  11        0.60        1.30      2.44 o 
  -9   6  11        8.50       -1.28      4.70 o 
  -8   6  11       13.65       11.34      4.68 o 
  -7   6  11       25.72       24.17      4.54 o 
  -6   6  11      257.93      254.17      9.33 o 
  -5   6  11      334.85      302.38      8.93 o 
  -4   6  11      527.20      505.54     12.07 o 
  -3   6  11       12.02        8.54      2.61 o 
  -2   6  11      207.09      194.43      5.52 o 
  -1   6  11       36.13       32.56      2.40 o 
   0   6  11        0.23       -1.53      1.53 o 
   1   6  11       18.38       18.69      2.68 o 
   2   6  11       58.45       67.48      4.41 o 
   3   6  11       16.26       11.81      2.32 o 
   4   6  11      250.95      255.25      6.27 o 
   5   6  11       28.88       31.12      2.97 o 
  -9   7  11        0.13       17.33     11.40 o 
  -8   7  11       20.05       21.69      5.07 o 
  -7   7  11       45.79       37.69      5.07 o 
  -6   7  11      101.49      111.18      8.57 o 
  -5   7  11       59.73       65.84      5.48 o 
  -4   7  11        0.55        0.08      2.50 o 
  -3   7  11      178.29      166.07      5.62 o 
  -2   7  11       57.49       61.47      3.43 o 
  -1   7  11      425.68      433.07      8.01 o 
   0   7  11       10.12        4.49      1.53 o 
   1   7  11       24.86       25.36      3.37 o 
   2   7  11      242.84      232.84      6.25 o 
   3   7  11        4.17        4.07      2.17 o 
   4   7  11        5.22        5.09      2.13 o 
   5   7  11        7.60        6.49      2.35 o 
  -8   8  11        6.57       -4.05      4.05 o 
  -7   8  11       34.82       36.07      5.16 o 
  -6   8  11        0.15       -2.95      2.95 o 
  -5   8  11       91.86      102.72      5.59 o 
  -4   8  11       57.92       68.03      4.62 o 
  -3   8  11        0.47       -2.23      2.23 o 
  -2   8  11       42.55       47.90      3.44 o 
  -1   8  11       95.79       92.19      5.18 o 
   0   8  11       96.82      106.29      4.56 o 
   1   8  11        1.89       -2.22      2.22 o 
   2   8  11      348.01      334.31      7.00 o 
   3   8  11      117.21      112.23      4.09 o 
   4   8  11       36.82       41.87      2.78 o 
   5   8  11        3.39        7.80      3.09 o 
  -8   9  11       19.00       22.37      5.43 o 
  -7   9  11        7.49        8.50      4.49 o 
  -6   9  11        1.83        2.24      3.25 o 
  -5   9  11       26.32       26.68      3.92 o 
  -4   9  11        1.55        0.34      3.08 o 
  -3   9  11       15.17       22.28      3.10 o 
  -2   9  11       49.74       48.78      4.09 o 
  -1   9  11      226.44      220.75      5.60 o 
   0   9  11      108.49      115.76      4.49 o 
   1   9  11       84.42       74.86      3.83 o 
   2   9  11       44.37       42.26      2.96 o 
   3   9  11        2.80       -0.19      2.06 o 
   4   9  11       12.49       15.05      2.33 o 
   5   9  11        1.94        4.39      3.19 o 
  -8  10  11        2.89        3.67      4.81 o 
  -7  10  11        1.48        6.44      4.49 o 
  -6  10  11        2.48        0.54      3.57 o 
  -5  10  11      229.33      281.70      9.35 o 
  -4  10  11      382.79      380.81      9.67 o 
  -3  10  11       18.15       27.07      3.52 o 
  -2  10  11      133.74      138.48      5.26 o 
  -1  10  11      240.15      231.96      5.41 o 
   0  10  11      548.33      560.17      9.84 o 
   1  10  11      157.86      168.04      5.01 o 
   2  10  11        0.66       -0.36      2.05 o 
   3  10  11      101.25      109.46      4.00 o 
   4  10  11       47.23       54.95      2.94 o 
   5  10  11       22.20       23.59      3.27 o 
  -8  11  11      152.29      145.88      9.62 o 
  -7  11  11      128.08      137.68      9.88 o 
  -6  11  11        2.76        2.96      3.43 o 
  -5  11  11      238.45      251.84      7.54 o 
  -4  11  11        9.34        5.81      2.99 o 
  -3  11  11      170.06      174.75      6.46 o 
  -2  11  11      166.30      165.47      5.28 o 
  -1  11  11        7.87        7.65      2.41 o 
   0  11  11       87.98       88.41      4.81 o 
   1  11  11      301.60      306.60      6.71 o 
   2  11  11       12.15        8.79      2.32 o 
   3  11  11       19.77       20.48      2.59 o 
   4  11  11       32.44       29.40      2.52 o 
  -8  12  11       37.57       45.14      6.88 o 
  -7  12  11        2.83        4.14      5.10 o 
  -6  12  11      207.47      191.27      8.58 o 
  -5  12  11        5.72       16.24      3.73 o 
  -4  12  11       51.40       56.96      4.14 o 
  -3  12  11       65.72       71.19      4.37 o 
  -2  12  11       73.48       73.79      4.11 o 
  -1  12  11       20.23       22.03      2.77 o 
   0  12  11      101.14       91.95      5.36 o 
   1  12  11        3.63        0.92      2.74 o 
   2  12  11        0.08       -1.49      2.20 o 
   3  12  11      125.19      123.39      4.60 o 
   4  12  11        3.06        2.47      2.11 o 
  -7  13  11       10.71        9.35      5.59 o 
  -6  13  11       62.75       51.98      7.54 o 
  -5  13  11      194.70      188.98      8.55 o 
  -4  13  11        2.36        6.92      2.87 o 
  -3  13  11       86.09       83.52      4.66 o 
  -2  13  11       15.49       15.23      2.90 o 
  -1  13  11       12.56       11.60      2.70 o 
   0  13  11        9.72        4.47      3.06 o 
   1  13  11      394.09      406.97      9.04 o 
   2  13  11       45.66       39.80      3.14 o 
   3  13  11        2.59       -0.37      2.30 o 
   4  13  11        3.54        2.86      2.08 o 
  -7  14  11       19.24       19.00      6.30 o 
  -6  14  11       23.43       25.65      6.27 o 
  -5  14  11       12.81       -0.17      4.32 o 
  -4  14  11       64.57       64.36      5.51 o 
  -3  14  11       71.56       93.04      5.10 o 
  -2  14  11       34.75       33.06      3.22 o 
  -1  14  11       11.49        7.90      2.74 o 
   0  14  11        0.44       -0.12      3.46 o 
   1  14  11        0.39        1.41      2.80 o 
   2  14  11       25.92       31.52      3.37 o 
   3  14  11        3.58        5.74      2.55 o 
  -7  15  11        3.04       12.96      5.90 o 
  -6  15  11       11.99       25.18      6.15 o 
  -5  15  11       70.73       59.09      6.56 o 
  -4  15  11       80.56       71.08      5.90 o 
  -3  15  11       21.24       19.15      5.65 o 
  -2  15  11      152.98      169.08      6.00 o 
  -1  15  11       22.06       21.50      3.22 o 
   0  15  11       36.53       32.22      5.76 o 
   1  15  11      186.14      203.92      8.07 o 
   2  15  11      139.51      152.47      6.31 o 
   3  15  11      108.83      105.93      4.58 o 
  -6  16  11        3.10       -2.18      7.98 o 
  -5  16  11       44.10       38.94      6.93 o 
  -4  16  11       47.59       48.23      5.35 o 
  -3  16  11      187.14      199.52      9.43 o 
  -2  16  11       18.15       14.31      3.17 o 
  -1  16  11       28.03       30.35      3.67 o 
   0  16  11        0.03        7.72      4.97 o 
   1  16  11        1.11        6.56      3.80 o 
   2  16  11      198.35      190.26      7.97 o 
   3  16  11        8.88       13.47      3.40 o 
  -6  17  11        2.51       -3.81      3.81 o 
  -5  17  11       14.88       13.34      5.82 o 
  -4  17  11       28.22       41.11      5.20 o 
  -3  17  11       97.22       99.06      6.55 o 
  -2  17  11       96.85      100.44      6.33 o 
  -1  17  11        0.86       -1.59      2.47 o 
   0  17  11       67.37       87.63      9.96 o 
   1  17  11       18.21       22.80      4.36 o 
   2  17  11       82.23       98.08      6.91 o 
  -5  18  11        4.07       -2.60      4.85 o 
  -4  18  11       73.42       66.89      7.52 o 
  -3  18  11        2.16       -0.03      3.51 o 
  -2  18  11      175.57      164.00      7.77 o 
  -1  18  11        0.36       -0.03      2.45 o 
   0  18  11      236.37      262.46     13.58 o 
   1  18  11        6.13        3.61      5.01 o 
  -4  19  11        8.81        1.24      5.02 o 
  -3  19  11      158.21      162.20      8.24 o 
  -2  19  11        8.36       10.48      4.03 o 
  -1  19  11       16.54       16.69      4.44 o 
   0  19  11        3.52       10.52      4.53 o 
  -3  20  11       28.60       38.64      8.98 o 
  -2  20  11      147.21      153.20      7.83 o 
  -1  20  11        4.57        3.84      5.22 o 
  -9   0  12       52.11       22.66     11.64 o 
  -8   0  12        3.87        2.65      6.60 o 
  -7   0  12        0.30        1.86      6.47 o 
  -6   0  12      103.14      105.31     14.93 o 
  -5   0  12      137.38      142.76     11.43 o 
  -4   0  12      205.56      181.34      9.95 o 
  -3   0  12       97.40       99.09      7.31 o 
  -2   0  12      422.85      410.62     21.21 o 
  -1   0  12     1710.16     1598.93     33.75 o 
   0   0  12       43.98       35.43      4.00 o 
   1   0  12        0.00        2.82      3.03 o 
   2   0  12        0.87       -0.68      3.44 o 
   3   0  12      482.21      507.83     15.18 o 
   4   0  12      450.79      479.32     20.69 o 
   5   0  12        1.99        1.72      5.29 o 
  -9   1  12       15.55       32.52     10.90 o 
  -8   1  12        0.58        7.20      4.53 o 
  -7   1  12        1.91       -0.33      3.36 o 
  -6   1  12        1.73        2.67      3.19 o 
  -5   1  12        0.03        1.44      2.69 o 
  -4   1  12       79.53       78.40      4.33 o 
  -3   1  12       60.32       64.14      4.02 o 
  -2   1  12        0.07        0.39      2.38 o 
  -1   1  12      545.32      544.44     11.25 o 
   0   1  12      115.48      109.45      4.35 o 
   1   1  12        1.46        0.06      1.81 o 
   2   1  12       46.02       33.89      3.52 o 
   3   1  12       14.34       24.38      3.84 o 
   4   1  12       15.65       26.60      3.92 o 
   5   1  12        3.29        6.17      3.41 o 
  -9   2  12       23.73       22.53      9.16 o 
  -8   2  12        5.49       -3.40      4.63 o 
  -7   2  12        8.63       13.19      3.94 o 
  -6   2  12      102.49      116.96      6.60 o 
  -5   2  12        1.50        0.95      2.81 o 
  -4   2  12      245.32      248.73      7.14 o 
  -3   2  12      251.68      243.65      6.70 o 
  -2   2  12      117.71      111.11      4.91 o 
  -1   2  12       10.88       13.79      2.78 o 
   0   2  12       10.69       11.44      2.13 o 
   1   2  12       11.71       11.47      2.66 o 
   2   2  12        4.17        4.22      2.09 o 
   3   2  12        3.22        1.95      3.00 o 
   4   2  12      120.56      120.34      5.34 o 
   5   2  12        5.05        9.87      3.06 o 
  -9   3  12       41.19       48.45     11.08 o 
  -8   3  12       25.92       23.30      4.84 o 
  -7   3  12        0.85        8.02      3.70 o 
  -6   3  12       53.47       43.48      4.89 o 
  -5   3  12       14.23       13.55      3.28 o 
  -4   3  12      178.69      181.82      6.24 o 
  -3   3  12        7.35        8.28      2.67 o 
  -2   3  12      718.91      699.51     20.49 o 
  -1   3  12      135.18      144.74      4.87 o 
   0   3  12       46.69       51.02      2.92 o 
   1   3  12      167.07      158.95      5.38 o 
   2   3  12        9.44       10.55      2.20 o 
   3   3  12      219.59      216.30      6.77 o 
   4   3  12       61.97       48.00      3.93 o 
   5   3  12       27.11       30.08      3.25 o 
  -8   4  12       21.37       20.55      5.25 o 
  -7   4  12        0.16       -0.27      3.43 o 
  -6   4  12      135.90      125.34      6.90 o 
  -5   4  12      227.65      216.00      7.61 o 
  -4   4  12       23.60       30.88      3.84 o 
  -3   4  12       89.46       94.65      4.55 o 
  -2   4  12      604.11      590.22     11.64 o 
  -1   4  12      276.64      250.78      6.68 o 
   0   4  12       26.43       22.63      2.11 o 
   1   4  12      122.16      115.98      4.74 o 
   2   4  12       98.57       79.91      3.99 o 
   3   4  12       65.28       64.04      4.16 o 
   4   4  12       19.63       21.05      3.04 o 
   5   4  12       39.83       40.41      3.55 o 
  -8   5  12        2.62       -0.52      4.78 o 
  -7   5  12       25.67       25.97      4.79 o 
  -6   5  12      113.10      130.30      7.15 o 
  -5   5  12      366.65      336.21      9.46 o 
  -4   5  12       33.52       39.99      6.76 o 
  -3   5  12        1.80        0.28      2.41 o 
  -2   5  12       55.39       54.62      3.93 o 
  -1   5  12      163.48      156.62      5.36 o 
   0   5  12       38.51       36.72      2.55 o 
   1   5  12      262.74      248.88      6.83 o 
   2   5  12       42.18       45.12      3.48 o 
   3   5  12       37.61       41.19      3.02 o 
   4   5  12       26.93       28.93      3.11 o 
   5   5  12       18.09       22.10      3.37 o 
  -8   6  12       59.77       65.24      7.16 o 
  -7   6  12       14.17       11.45      4.11 o 
  -6   6  12       72.12       75.48      5.99 o 
  -5   6  12       63.06       68.24      4.91 o 
  -4   6  12      144.24      148.00      9.42 o 
  -3   6  12      222.34      189.29      7.45 o 
  -2   6  12        1.62       -0.12      2.27 o 
  -1   6  12      240.47      216.42      6.82 o 
   0   6  12        2.88        2.57      1.62 o 
   1   6  12      739.38      708.43     12.21 o 
   2   6  12      219.14      230.50      6.42 o 
   3   6  12        0.05        0.00      1.89 o 
   4   6  12        3.31        3.41      2.59 o 
  -8   7  12       19.72       10.55      5.13 o 
  -7   7  12      108.03      124.82      7.58 o 
  -6   7  12        1.81        1.56      3.60 o 
  -5   7  12       86.50       77.60      5.20 o 
  -4   7  12       58.34       67.54      5.57 o 
  -3   7  12       67.78       79.74      4.46 o 
  -2   7  12       92.09       96.74      4.58 o 
  -1   7  12       32.11       38.32      3.74 o 
   0   7  12      151.10      142.90      5.79 o 
   1   7  12      334.44      330.26      9.17 o 
   2   7  12       47.75       47.65      3.58 o 
   3   7  12        8.04        5.89      2.29 o 
   4   7  12       10.44        8.06      2.74 o 
  -8   8  12       15.81        5.97      4.82 o 
  -7   8  12       21.00       19.59      4.65 o 
  -6   8  12        1.45        5.64      3.61 o 
  -5   8  12      211.69      242.17      8.13 o 
  -4   8  12       40.65       38.94      4.15 o 
  -3   8  12        1.91        2.86      2.62 o 
  -2   8  12        0.15        1.15      2.44 o 
  -1   8  12      431.77      423.61     10.38 o 
   0   8  12       38.18       46.10      4.03 o 
   1   8  12       14.13       17.98      3.10 o 
   2   8  12       25.11       23.07      3.13 o 
   3   8  12       11.49       12.26      2.58 o 
   4   8  12      202.42      219.69      5.66 o 
  -8   9  12       24.49       23.91      5.90 o 
  -7   9  12      116.02      151.11      9.22 o 
  -6   9  12      100.38       92.53      6.22 o 
  -5   9  12        1.06        8.13      3.26 o 
  -4   9  12      262.43      278.04      8.39 o 
  -3   9  12       13.08        3.74      2.77 o 
  -2   9  12      128.27      115.02      4.98 o 
  -1   9  12      118.32      120.67      6.52 o 
   0   9  12      266.70      267.53      7.99 o 
   1   9  12      248.44      226.27      6.77 o 
   2   9  12       58.92       58.15      3.56 o 
   3   9  12        0.00        1.91      2.21 o 
   4   9  12      107.36      113.30      4.40 o 
  -8  10  12        0.38        0.33      5.40 o 
  -7  10  12        2.17       10.74      5.58 o 
  -6  10  12       91.83      106.39      7.85 o 
  -5  10  12        2.26       11.61      3.73 o 
  -4  10  12      272.77      270.59     10.69 o 
  -3  10  12       96.21       85.84      5.00 o 
  -2  10  12      192.71      187.42      6.29 o 
  -1  10  12        2.76        3.37      2.98 o 
   0  10  12       10.48        7.20      3.20 o 
   1  10  12       16.35        7.92      2.88 o 
   2  10  12       55.65       47.16      3.42 o 
   3  10  12        1.38       -1.27      2.44 o 
   4  10  12       38.22       46.83      3.37 o 
  -7  11  12       28.05       18.78      6.19 o 
  -6  11  12       90.66       91.38      7.71 o 
  -5  11  12        4.01        5.31      3.33 o 
  -4  11  12       51.82       57.34      4.67 o 
  -3  11  12       22.83       18.52      3.44 o 
  -2  11  12        3.83        2.68      2.75 o 
  -1  11  12        3.29        5.19      2.82 o 
   0  11  12      281.70      298.00     10.68 o 
   1  11  12        0.73       -0.08      2.58 o 
   2  11  12       23.80       19.26      2.90 o 
   3  11  12        3.08        2.91      2.57 o 
  -7  12  12       45.15       58.17     14.25 o 
  -6  12  12       50.15       65.37      9.86 o 
  -5  12  12       95.24       93.94     10.45 o 
  -4  12  12      150.26      143.71      6.46 o 
  -3  12  12       39.29       54.46      4.47 o 
  -2  12  12      216.08      198.72      7.21 o 
  -1  12  12      170.86      172.49      7.92 o 
   0  12  12       57.08       68.07      6.99 o 
   1  12  12       90.95       89.88      6.25 o 
   2  12  12       71.74       78.05      4.49 o 
   3  12  12       18.43       20.57      2.96 o 
  -7  13  12       13.18       17.49      8.38 o 
  -6  13  12       11.19       13.38      9.44 o 
  -5  13  12        0.30        3.77      6.17 o 
  -4  13  12        0.64        0.83      3.14 o 
  -3  13  12        1.61       -2.76      2.76 o 
  -2  13  12      231.55      246.97     10.88 o 
  -1  13  12        0.36       -0.57      2.45 o 
   0  13  12       75.18       76.01      5.58 o 
   1  13  12       15.69       18.99      3.78 o 
   2  13  12       73.18       70.91      4.49 o 
   3  13  12       88.03       90.40      4.31 o 
  -6  14  12        1.48        3.36      5.37 o 
  -5  14  12       12.17       16.50      4.98 o 
  -4  14  12       19.32       19.55      4.59 o 
  -3  14  12       91.58      101.75      5.63 o 
  -2  14  12       39.37       38.22      4.12 o 
  -1  14  12        0.02       -1.47      3.63 o 
   0  14  12        4.56        0.23      3.43 o 
   1  14  12      391.32      435.03     11.83 o 
   2  14  12       75.34       80.23      4.77 o 
  -6  15  12        1.98       -1.31      5.41 o 
  -5  15  12        0.15       -2.87      4.12 o 
  -4  15  12       67.70       83.31      6.50 o 
  -3  15  12        3.14        4.51      3.72 o 
  -2  15  12      188.63      197.82      7.33 o 
  -1  15  12        6.12        8.09      2.58 o 
   0  15  12        0.99       -2.70      3.54 o 
   1  15  12       80.41       81.32      6.02 o 
   2  15  12      101.91      114.13      6.61 o 
  -5  16  12       73.17      100.59     10.38 o 
  -4  16  12        0.32        6.65      3.87 o 
  -3  16  12      132.71      130.02      7.25 o 
  -2  16  12       10.05        8.38      3.33 o 
  -1  16  12       34.61       41.77      5.33 o 
   0  16  12        0.01       -3.53      3.53 o 
   1  16  12        0.05        1.48      3.53 o 
  -4  17  12      198.17      223.87      9.57 o 
  -3  17  12        1.97        7.83      4.03 o 
  -2  17  12        0.07        2.81      3.55 o 
  -1  17  12        4.36       -2.84      3.88 o 
   0  17  12       68.94       77.98      6.81 o 
   1  17  12       52.45       54.21      5.47 o 
  -3  18  12      303.91      368.84     14.32 o 
  -2  18  12        0.52        3.72      3.74 o 
  -1  18  12        4.15        7.02      4.23 o 
   0  18  12        0.09       10.28      8.73 o 
  -8   1  13       26.27       36.87      7.35 o 
  -7   1  13        0.13        5.90      4.24 o 
  -6   1  13        1.38       -1.05      3.77 o 
  -5   1  13      159.96      138.83      8.29 o 
  -4   1  13      190.57      204.15      9.09 o 
  -3   1  13       61.40       75.60      5.37 o 
  -2   1  13      217.48      211.02      7.15 o 
  -1   1  13        8.08        8.06      2.79 o 
   0   1  13       22.95       17.24      2.81 o 
   1   1  13      183.22      181.53      6.73 o 
   2   1  13       23.72       23.66      4.70 o 
   3   1  13        0.99       -0.17      3.82 o 
   4   1  13      154.97      169.58      8.46 o 
  -8   2  13        0.61       -0.76      4.51 o 
  -7   2  13      124.17      120.78     12.00 o 
  -6   2  13        4.95        4.40      4.22 o 
  -5   2  13       46.73       46.60      6.61 o 
  -4   2  13      213.14      208.55      9.29 o 
  -3   2  13      200.07      198.61      7.86 o 
  -2   2  13      176.98      164.10      6.41 o 
  -1   2  13      191.37      211.68      6.91 o 
   0   2  13       86.52       82.31      4.77 o 
   1   2  13       10.26       15.01      3.20 o 
   2   2  13      107.79      121.91      7.15 o 
   3   2  13      117.95      119.20      7.23 o 
   4   2  13        0.36        0.01      3.62 o 
  -8   3  13        1.06        6.13      4.66 o 
  -7   3  13       16.72       20.85      5.40 o 
  -6   3  13       51.90       57.79      6.57 o 
  -5   3  13        7.46       11.12      4.79 o 
  -4   3  13        2.69        5.96      3.65 o 
  -3   3  13      133.51      131.58      6.46 o 
  -2   3  13        5.46        5.83      2.92 o 
  -1   3  13      165.17      163.53      6.12 o 
   0   3  13        0.02       -0.14      2.30 o 
   1   3  13      101.84      103.36      5.89 o 
   2   3  13       10.70        7.30      2.82 o 
   3   3  13        6.41        5.42      3.95 o 
   4   3  13       28.84       32.23      4.91 o 
  -8   4  13       14.31       12.28      7.80 o 
  -7   4  13        0.73       -3.42      3.96 o 
  -6   4  13        6.62        9.23      4.86 o 
  -5   4  13       97.15       78.48      8.41 o 
  -4   4  13      397.64      404.25     11.51 o 
  -3   4  13        2.39        2.69      3.39 o 
  -2   4  13        2.67        0.39      2.76 o 
  -1   4  13       78.86       84.04      4.67 o 
   0   4  13      385.60      369.54      7.69 o 
   1   4  13       19.23       34.73      4.57 o 
   2   4  13       21.45       26.17      3.28 o 
   3   4  13       87.84       86.29      5.45 o 
   4   4  13        3.79        3.18      3.85 o 
  -8   5  13       15.53       12.46      8.34 o 
  -7   5  13       20.13       20.07      5.74 o 
  -6   5  13       50.08       47.26      5.73 o 
  -5   5  13        1.58        4.94      3.49 o 
  -4   5  13        2.29       -2.78      2.78 o 
  -3   5  13      206.73      226.53      7.30 o 
  -2   5  13       88.76       86.28      4.71 o 
  -1   5  13       12.64       18.50      3.18 o 
   0   5  13        0.32        0.10      3.12 o 
   1   5  13        0.82        0.57      3.06 o 
   2   5  13       94.52      118.97      5.36 o 
   3   5  13        6.97        6.02      3.37 o 
   4   5  13       10.11        8.54      3.18 o 
  -8   6  13        2.66       -2.83      8.35 o 
  -7   6  13       21.43       16.30      5.05 o 
  -6   6  13        3.02        2.06      3.67 o 
  -5   6  13        8.38        8.95      3.57 o 
  -4   6  13       97.77       95.20      5.99 o 
  -3   6  13        1.27        4.86      3.01 o 
  -2   6  13       37.74       37.87      3.90 o 
  -1   6  13      212.50      200.53      6.93 o 
   0   6  13        8.21        7.03      3.35 o 
   1   6  13        3.17        5.76      3.45 o 
   2   6  13      109.33      112.87      5.27 o 
   3   6  13      158.37      178.19      5.63 o 
  -7   7  13        1.03       10.00      4.67 o 
  -6   7  13        0.06        4.63      3.80 o 
  -5   7  13       42.00       59.13      5.24 o 
  -4   7  13        7.60        7.36      3.16 o 
  -3   7  13       25.14       26.45      3.97 o 
  -2   7  13        1.64        0.77      2.85 o 
  -1   7  13       16.79       28.58      3.88 o 
   0   7  13       71.91       85.82      5.76 o 
   1   7  13      218.34      237.46      8.95 o 
   2   7  13       46.99       47.31      4.02 o 
   3   7  13        2.89        3.64      2.34 o 
  -7   8  13      197.08      213.09     10.74 o 
  -6   8  13       24.76       33.37      4.94 o 
  -5   8  13        0.69        3.53      3.49 o 
  -4   8  13        1.74        1.30      2.94 o 
  -3   8  13        0.34        1.60      2.97 o 
  -2   8  13      251.38      229.58      7.39 o 
  -1   8  13      159.48      141.53      5.82 o 
   0   8  13       70.96       72.84      7.91 o 
   1   8  13      289.52      326.05      9.93 o 
   2   8  13       19.62       22.20      3.23 o 
   3   8  13       44.78       41.61      3.06 o 
  -7   9  13       44.35       60.51      6.96 o 
  -6   9  13      142.56      147.80      7.70 o 
  -5   9  13       36.30       26.28      4.32 o 
  -4   9  13        8.63       12.51      3.78 o 
  -3   9  13       18.97       20.31      3.81 o 
  -2   9  13        1.54       -2.74      2.74 o 
  -1   9  13        4.03        3.34      2.74 o 
   0   9  13        7.61       11.83      3.78 o 
   1   9  13       14.24       13.92      3.64 o 
   2   9  13       33.59       32.11      3.53 o 
   3   9  13        0.62        6.51      2.59 o 
  -7  10  13      110.56      140.16     10.69 o 
  -6  10  13      121.12      145.98      8.94 o 
  -5  10  13        4.86        6.80      4.57 o 
  -4  10  13        0.98        1.41      3.04 o 
  -3  10  13       79.62       77.59      5.30 o 
  -2  10  13      263.80      243.19      8.34 o 
  -1  10  13       14.44       20.42      3.48 o 
   0  10  13        3.72        6.40      3.58 o 
   1  10  13       95.97      113.68      6.45 o 
   2  10  13        7.47        5.38      3.06 o 
   3  10  13       34.19       51.18      4.18 o 
  -6  11  13       94.98      106.63      8.09 o 
  -5  11  13        0.52        5.25      3.65 o 
  -4  11  13       45.79       61.61      4.91 o 
  -3  11  13       85.00      100.80      5.96 o 
  -2  11  13       12.58       11.40      4.37 o 
  -1  11  13      324.29      333.18      9.94 o 
   0  11  13       15.36       19.24      4.19 o 
   1  11  13        0.47        3.28      3.34 o 
   2  11  13       41.31       36.46      4.53 o 
  -6  12  13       17.43        9.93      4.85 o 
  -5  12  13       13.01       11.81      4.72 o 
  -4  12  13       91.70       92.79      5.74 o 
  -3  12  13       18.19       19.86      4.03 o 
  -2  12  13       69.53       71.62      7.13 o 
  -1  12  13       24.37       23.16      3.37 o 
   0  12  13       41.74       55.04      9.17 o 
   1  12  13       94.77       97.55      6.36 o 
   2  12  13        8.25       15.17      5.14 o 
  -6  13  13        9.60       12.12      5.00 o 
  -5  13  13        6.35        6.64      4.61 o 
  -4  13  13       25.06       29.76      4.87 o 
  -3  13  13       85.24       82.47      5.72 o 
  -2  13  13       97.69      116.50      6.66 o 
  -1  13  13       74.62       70.08      7.44 o 
   0  13  13       27.54       26.73      4.59 o 
   1  13  13       23.66       25.91      4.67 o 
   2  13  13        2.87        3.03      9.30 o 
  -5  14  13       68.65       94.29      8.16 o 
  -4  14  13        3.24       -1.08      3.64 o 
  -3  14  13        5.97       11.89      3.72 o 
  -2  14  13      191.38      214.15     11.77 o 
  -1  14  13       74.07       76.12      6.42 o 
   0  14  13        8.94        6.60      4.02 o 
   1  14  13        5.71       11.71      3.90 o 
  -4  15  13       29.12       32.18      7.38 o 
  -3  15  13        5.94        0.96      3.95 o 
  -2  15  13       96.52      105.86      6.06 o 
  -1  15  13        5.90        7.64      5.31 o 
   0  15  13       84.17       97.60      6.55 o 
  -4  16  13        7.84        7.01      5.21 o 
  -3  16  13       33.63       27.93      7.53 o 
  -2  16  13       41.51       47.66      5.95 o 
  -1  16  13       56.66       61.71      7.43 o 
  -7   0  14       34.73       29.50      8.49 o 
  -6   0  14        7.40       24.95      9.83 o 
  -5   0  14       77.08       47.37     11.84 o 
  -4   0  14       14.20       24.44      7.04 o 
  -3   0  14      528.78      520.38     17.11 o 
  -2   0  14      142.05      152.51     12.77 o 
  -1   0  14        2.49        0.76      3.73 o 
   0   0  14        7.41       15.93      7.04 o 
   1   0  14      552.66      578.47     22.24 o 
   2   0  14      289.62      305.59     16.11 o 
   3   0  14        5.74       10.09      6.35 o 
  -7   1  14       86.85      106.00      8.70 o 
  -6   1  14        4.15        2.99      7.38 o 
  -5   1  14       14.75       17.23     18.58 o 
  -4   1  14       37.35       43.93      5.24 o 
  -3   1  14       17.37       17.19      3.87 o 
  -2   1  14      147.57      151.96      6.46 o 
  -1   1  14        4.45        3.26      2.74 o 
   0   1  14       54.01       56.31      4.03 o 
   1   1  14        1.40        5.63      2.93 o 
   2   1  14       18.47       16.89      4.72 o 
   3   1  14       15.88       12.40      4.50 o 
  -7   2  14        0.28        2.73      5.22 o 
  -6   2  14       53.86       60.26     16.32 o 
  -5   2  14      135.96      127.06     11.15 o 
  -4   2  14       11.00       13.68      4.49 o 
  -3   2  14      224.52      222.95      7.97 o 
  -2   2  14       11.34        6.64      3.26 o 
  -1   2  14        1.03       -0.73      2.63 o 
   0   2  14       15.58       15.89      3.02 o 
   1   2  14      135.09      131.69      6.31 o 
   2   2  14       54.60       60.17      6.17 o 
   3   2  14        1.47        6.86      4.24 o 
  -7   3  14       49.84       58.26      8.37 o 
  -6   3  14        7.19       12.75      5.47 o 
  -5   3  14        0.02       17.01      6.60 o 
  -4   3  14      474.07      503.43     14.73 o 
  -3   3  14       24.42       20.08      4.21 o 
  -2   3  14        0.10       -0.23      2.85 o 
  -1   3  14        7.15        2.79      2.79 o 
   0   3  14      183.03      165.02      6.22 o 
   1   3  14       56.37       52.92      4.77 o 
   2   3  14       95.69       82.92      6.81 o 
   3   3  14       30.10       33.07      5.31 o 
  -7   4  14       99.43      102.67     13.45 o 
  -6   4  14        0.92        1.84      4.86 o 
  -5   4  14       14.61       16.29      5.38 o 
  -4   4  14       47.49       43.98      5.72 o 
  -3   4  14        2.43        9.34      4.35 o 
  -2   4  14       40.28       24.21      3.75 o 
  -1   4  14       61.00       63.58      4.48 o 
   0   4  14        2.96        2.10      2.19 o 
   1   4  14      127.84      123.23      6.44 o 
   2   4  14       10.87       11.95      3.72 o 
   3   4  14       23.49       20.47      4.76 o 
  -7   5  14       15.28       13.73      6.10 o 
  -6   5  14       11.77       17.83      5.33 o 
  -5   5  14        0.07        3.74      4.52 o 
  -4   5  14      139.31      143.32      8.04 o 
  -3   5  14       18.89       19.62      4.09 o 
  -2   5  14        0.51       -2.77      2.77 o 
  -1   5  14       44.27       41.33      4.00 o 
   0   5  14       31.18       25.29      4.13 o 
   1   5  14       29.79       39.23      4.52 o 
   2   5  14      110.21      119.62      6.13 o 
  -7   6  14       45.23       52.72      8.28 o 
  -6   6  14       65.82       64.89      6.96 o 
  -5   6  14        7.45        9.20      4.35 o 
  -4   6  14       84.69       87.22      6.72 o 
  -3   6  14      362.93      359.12     11.79 o 
  -2   6  14       34.35       38.59      4.20 o 
  -1   6  14      122.36      116.34      5.55 o 
   0   6  14      136.35      135.57      6.94 o 
   1   6  14        0.27        0.75      3.30 o 
   2   6  14       11.97       14.53      3.68 o 
  -7   7  14        3.77       15.08      5.62 o 
  -6   7  14       19.08       21.41      5.33 o 
  -5   7  14       11.26       17.52      4.64 o 
  -4   7  14       22.97       16.13      4.57 o 
  -3   7  14       12.74        5.22      3.77 o 
  -2   7  14      151.00      154.27      6.98 o 
  -1   7  14        0.49       -2.18      3.57 o 
   0   7  14       70.69       95.35      6.26 o 
   1   7  14       12.66       19.61      3.97 o 
   2   7  14       33.65       28.11      4.29 o 
  -6   8  14        2.82       -0.28      4.29 o 
  -5   8  14       64.05       55.13      6.61 o 
  -4   8  14        8.46       11.72      4.12 o 
  -3   8  14      152.96      161.51      8.10 o 
  -2   8  14        7.13        9.61      3.97 o 
  -1   8  14        0.37       -1.35      2.66 o 
   0   8  14       34.79       39.68      4.87 o 
   1   8  14      101.00      104.40      6.32 o 
   2   8  14        9.83       15.48      3.79 o 
  -6   9  14       71.47       90.31      7.47 o 
  -5   9  14       35.81       26.90      7.60 o 
  -4   9  14       35.32       33.54      5.21 o 
  -3   9  14        0.72        1.31      3.63 o 
  -2   9  14      378.76      386.90     12.32 o 
  -1   9  14        0.01       -1.66      2.96 o 
   0   9  14       22.45       23.28      4.57 o 
   1   9  14       21.88       23.01      4.97 o 
   2   9  14        7.23       12.07      3.85 o 
  -6  10  14       16.77       26.61      7.75 o 
  -5  10  14        7.86        1.60      3.71 o 
  -4  10  14       61.78       71.94      5.89 o 
  -3  10  14       30.99       32.40      4.42 o 
  -2  10  14       46.55       54.35      6.44 o 
  -1  10  14       98.80       96.08      4.94 o 
   0  10  14       10.66       14.28      4.23 o 
   1  10  14       38.72       29.76      4.61 o 
  -5  11  14        1.82        7.50      4.47 o 
  -4  11  14        8.94       10.47      5.01 o 
  -3  11  14       43.40       51.05      5.02 o 
  -2  11  14      158.48      182.70      7.64 o 
  -1  11  14        8.02       14.01      4.92 o 
   0  11  14        0.69       -3.90      3.91 o 
   1  11  14        8.50       10.34      4.08 o 
  -5  12  14        0.15        2.38      4.37 o 
  -4  12  14        8.19       11.69      3.95 o 
  -3  12  14       68.15       72.25      7.89 o 
  -2  12  14       29.68       23.38      4.10 o 
  -1  12  14      135.49      134.43      8.47 o 
   0  12  14        0.00       -3.19      3.93 o 
  -4  13  14        4.52       11.30      4.50 o 
  -3  13  14       67.45       79.61      5.80 o 
  -2  13  14       20.96       23.48      4.06 o 
  -1  13  14       12.70       19.91      5.35 o 
   0  13  14        1.88        3.90      4.29 o 
  -3  14  14        6.91        1.08      3.68 o 
  -2  14  14       13.04       20.04      3.90 o 
  -1  14  14       89.76       88.73      7.53 o 
  -6   1  15      106.92      148.46     13.16 o 
  -5   1  15        0.74       -1.00      8.75 o 
  -4   1  15       10.37        8.61      4.73 o 
  -3   1  15       11.52       13.42      3.88 o 
  -2   1  15       54.07       48.23      4.51 o 
  -1   1  15       18.91       18.49      3.57 o 
   0   1  15        7.23       12.41      3.00 o 
   1   1  15        5.94        3.52      4.48 o 
  -6   2  15        2.40       11.02     10.06 o 
  -5   2  15       19.46       23.12      6.24 o 
  -4   2  15       90.22      100.93      9.63 o 
  -3   2  15      141.51      148.16      6.95 o 
  -2   2  15       38.74       40.70      4.34 o 
  -1   2  15        5.77        7.00      3.19 o 
   0   2  15       98.15       93.54      4.88 o 
   1   2  15       40.13       46.33      4.32 o 
  -6   3  15       41.48       66.77     10.23 o 
  -5   3  15        0.00       -2.83      4.43 o 
  -4   3  15       86.57       84.61      7.08 o 
  -3   3  15        1.20        3.40      3.41 o 
  -2   3  15      126.48      125.91      6.22 o 
  -1   3  15        6.90       10.72      3.25 o 
   0   3  15        0.02       -0.25      3.32 o 
   1   3  15       22.85       32.42      6.34 o 
  -6   4  15       12.44        4.58      5.73 o 
  -5   4  15        4.04        2.26      4.84 o 
  -4   4  15       90.36       89.62      7.13 o 
  -3   4  15        5.26        8.27      3.87 o 
  -2   4  15       47.37       57.87      4.90 o 
  -1   4  15       20.51       21.67      3.61 o 
   0   4  15        0.34       -2.97      3.30 o 
   1   4  15       92.60      101.23      6.15 o 
  -6   5  15       46.74       57.64      7.88 o 
  -5   5  15        7.37        1.72      4.56 o 
  -4   5  15        1.74        6.64      4.26 o 
  -3   5  15       39.92       46.04      5.57 o 
  -2   5  15        7.82        8.35      3.47 o 
  -1   5  15      158.87      168.73      6.65 o 
   0   5  15       61.60       64.79      5.69 o 
   1   5  15        9.58       11.05      3.80 o 
  -6   6  15        0.27        1.52      6.40 o 
  -5   6  15       10.88       15.19      5.65 o 
  -4   6  15        3.57        3.30      4.06 o 
  -3   6  15       45.38       54.27      6.33 o 
  -2   6  15        6.69        6.79      3.47 o 
  -1   6  15       84.52       90.06      5.15 o 
   0   6  15        5.24       12.87      4.13 o 
   1   6  15       67.24       74.12      5.65 o 
  -5   7  15        0.27        6.64      5.54 o 
  -4   7  15       14.54       14.28      4.57 o 
  -3   7  15      129.98      143.17      8.07 o 
  -2   7  15        3.63        4.54      3.51 o 
  -1   7  15       82.97       89.41      5.82 o 
   0   7  15       33.04       37.07      5.00 o 
   1   7  15       18.09       22.67      4.39 o 
  -5   8  15       23.06       17.44      5.78 o 
  -4   8  15       28.57       46.66      5.96 o 
  -3   8  15       21.30       18.28      4.56 o 
  -2   8  15       22.03       10.64      4.00 o 
  -1   8  15      187.34      194.79      6.59 o 
   0   8  15        0.11       -3.07      3.55 o 
  -5   9  15        0.86        1.04      4.81 o 
  -4   9  15        4.73        8.37      4.38 o 
  -3   9  15       29.54       44.19      5.52 o 
  -2   9  15       11.62        4.82      4.23 o 
  -1   9  15       35.63       37.47      6.29 o 
   0   9  15        2.66        2.81      3.79 o 
  -4  10  15        0.02        1.65      6.40 o 
  -3  10  15       89.05       93.18      6.90 o 
  -2  10  15       96.24      113.63      6.58 o 
  -1  10  15        2.23        8.42      4.73 o 
  -3  11  15        6.44        5.53      5.15 o 
  -2  11  15       61.81       71.64      5.90 o 
  -5   0  16       36.82       21.89      8.32 o 
  -4   0  16       90.47      100.92     11.18 o 
  -3   0  16       11.30       16.88      6.01 o 
  -2   0  16       11.85       15.99      5.54 o 
  -1   0  16      325.71      347.55     25.09 o 
   0   0  16        3.46        4.70      4.07 o 
  -5   1  16        9.10       16.09      6.02 o 
  -4   1  16       19.55       18.73      5.15 o 
  -3   1  16       30.71       38.71      4.79 o 
  -2   1  16       17.56       10.88      3.79 o 
  -1   1  16       15.36       24.39      3.84 o 
   0   1  16       50.87       69.88      8.11 o 
  -5   2  16        3.11        7.11      5.38 o 
  -4   2  16       58.95       63.07      6.84 o 
  -3   2  16        0.92        2.76      4.48 o 
  -2   2  16        2.36        6.38      3.93 o 
  -1   2  16       32.41       33.86      4.14 o 
  -4   3  16        4.36        5.54      4.65 o 
  -3   3  16       55.58       71.75      6.10 o 
  -2   3  16      173.49      162.47      8.35 o 
  -1   3  16       18.15       26.66      3.88 o 
  -4   4  16       16.29       24.22      5.90 o 
  -3   4  16        0.34        0.27      3.60 o 
  -2   4  16        1.83        2.26      6.17 o 
  -1   4  16        1.80       -1.90      2.93 o 
  -4   5  16       23.92       34.10      6.47 o 
  -3   5  16        4.57        6.39      3.99 o 
  -2   5  16       29.64       37.15      4.78 o 
  -1   5  16        7.56       11.11      3.40 o 
  -3   6  16       19.40       26.88      5.25 o 
  -2   6  16       68.81       82.05      6.06 o 
                                                 
